# Supplementary material for: N-[2-(3-Methyl-1-oxo-1,2-dihydro­pyrrolo­[1,2-a]pyrazin-2-yl)eth­yl]methane­sulfonamide
Source: Acta Crystallogr Sect E Struct Rep Online. 2010 Jul 10;66(Pt 8):o1957. doi: 10.1107/S1600536810026115 (PMC3007363; doi:10.1107/S1600536810026115)
Supplement: Supplementary file 1 [file e-66-o1957-sup1.cif]

##############################################################################
###                                                                        ###
###        Electronic paper (Acta Crystallographica Section E)             ###
###                                                                        ###
##############################################################################
#                                                                            #
# This CIF contains the data in a paper accepted for publication in Acta     #
# Crystallographica Section E. It conforms to the requirements of Notes      #
# for Authors for Section E, and has been peer reviewed under the auspices   #
# of the IUCr Commission on Journals.                                        #
#                                                                            #
# Full details of the Crystallographic Information File format               #
# are given in the paper "The Crystallographic Information File (CIF):       #
# a New Standard Archive File for Crystallography" by S. R. Hall, F. H.      #
# Allen and I. D. Brown [Acta Cryst. (1991), A47, 655-685].                  #
#                                                                            #
# The current version of the core CIF dictionary is obtainable from          #
# ftp://ftp.iucr.org/pub/cif_core.dic. The current version number is 2.4.    #
#                                                                            #
# Software is freely available for graphical display of the structure(s) in  #
# this CIF.  For information consult the CIF home page http://www.iucr.org/  #
# cif/home.html                                                              #
#                                                                            #
# This file may be used for bona fide research purposes within the           #
# scientific community so long as proper attribution is given to the journal # 
# article from which it was obtained.                                        #
#                                                                            #
##############################################################################
                                             
data_I
_audit_creation_method     SHELXL-97
_chemical_name_systematic
;\
<i>N</i>-[2-(3-Methyl-1-oxo-1,2-dihydropyrrolo[1,2-<i>a</i>]pyrazin-2-
yl)ethyl]methanesulfonamide
;
_chemical_name_common
;
;
_chemical_formula_moiety     'C11 H15 N3 O3 S'
_chemical_formula_sum     'C11 H15 N3 O3 S'
_chemical_formula_iupac     'C11 H15 N3 O3 S'
_chemical_formula_weight     269.33
_chemical_melting_point     ?
_symmetry_cell_setting     monoclinic
_symmetry_space_group_name_H-M     'P 21/c'
_symmetry_space_group_name_Hall     '-P 2ybc'
loop_
    _symmetry_equiv_pos_as_xyz
    'x, y, z'
    '-x, y+1/2, -z+1/2'
    '-x, -y, -z'
    'x, -y-1/2, z-1/2'
_cell_length_a     5.4920(10)
_cell_length_b     20.631(4)
_cell_length_c     11.212(2)
_cell_angle_alpha     90.00
_cell_angle_beta     99.953(6)
_cell_angle_gamma     90.00
_cell_volume     1251.3(4)
_cell_formula_units_Z     4
_cell_measurement_reflns_used     2969
_cell_measurement_theta_min     1.97
_cell_measurement_theta_max     27.87
_cell_measurement_temperature     113(2)
_exptl_crystal_description     Block
_exptl_crystal_colour     Colourless
_exptl_crystal_size_max     0.18
_exptl_crystal_size_mid     0.12
_exptl_crystal_size_min     0.10
_exptl_crystal_density_diffrn     1.430
_exptl_crystal_density_meas     ?
_exptl_crystal_density_method     'not measured'
_exptl_crystal_F_000     568
_exptl_absorpt_coefficient_mu     0.263
_exptl_absorpt_correction_type     multi-scan
_exptl_absorpt_process_details     '(CrystalClear; Rigaku, 2005)'
_exptl_absorpt_correction_T_min     0.9541
_exptl_absorpt_correction_T_max     0.9741
_exptl_special_details
;
;
_diffrn_ambient_temperature     113(2)
_diffrn_radiation_type     MoK\a
_diffrn_radiation_wavelength     0.71073
_diffrn_radiation_source     'rotating anode'
_diffrn_radiation_monochromator     multilayer
_diffrn_measurement_device_type     'Rigaku Saturn CCD area-detector'
_diffrn_measurement_method     '\w and \f scans'
_diffrn_detector_area_resol_mean     14.63
_diffrn_reflns_number     9267
_diffrn_reflns_av_R_equivalents     0.0358
_diffrn_reflns_av_sigmaI/netI     0.0380
_diffrn_reflns_theta_min     1.97
_diffrn_reflns_theta_max     27.87
_diffrn_reflns_theta_full     27.87
_diffrn_measured_fraction_theta_max     0.995
_diffrn_measured_fraction_theta_full     0.995
_diffrn_reflns_limit_h_min     -6
_diffrn_reflns_limit_h_max     7
_diffrn_reflns_limit_k_min     -27
_diffrn_reflns_limit_k_max     26
_diffrn_reflns_limit_l_min     -14
_diffrn_reflns_limit_l_max     14
_diffrn_standards_number     0
_diffrn_standards_interval_count     0
_diffrn_standards_interval_time     0
_diffrn_standards_decay_%     0
_refine_special_details
;
Refinement of <i>F</i>^2^ against ALL reflections. The weighted <i>R</i>-factor
<i>wR</i> and goodness of fit <i>S</i> are based on <i>F</i>^2^, conventional
<i>R</i>-factors <i>R</i> are based on <i>F</i>, with <i>F</i> set to zero for
negative <i>F</i>^2^. The threshold expression of <i>F</i>^2^ >
\s(<i>F</i>^2^) is used only for calculating <i>R</i>-factors(gt) <i>etc</i>.
and is not relevant to the choice of reflections for refinement.
<i>R</i>-factors based on <i>F</i>^2^ are statistically about twice as large
as those based on <i>F</i>, and <i>R</i>- factors based on ALL data will be
even larger.
;
_reflns_number_total     2969
_reflns_number_gt     2499
_reflns_threshold_expression     I>2\s(I)
_refine_ls_structure_factor_coef     Fsqd
_refine_ls_matrix_type     full
_refine_ls_R_factor_all     0.0494
_refine_ls_R_factor_gt     0.0398
_refine_ls_wR_factor_gt     0.0988
_refine_ls_wR_factor_ref     0.1046
_refine_ls_goodness_of_fit_ref     1.052
_refine_ls_restrained_S_all     1.052
_refine_ls_number_reflns     2969
_refine_ls_number_parameters     169
_refine_ls_number_restraints     0
_refine_ls_hydrogen_treatment     mixed
_refine_ls_weighting_scheme     calc
_refine_ls_weighting_details
         'calc w=1/[\s^2^(Fo^2^)+(0.0580P)^2^+0.0584P] where P=(Fo^2^+2Fc^2^)/3'
_atom_sites_solution_hydrogens     geom
_atom_sites_solution_primary     direct
_atom_sites_solution_secondary     difmap
_refine_ls_shift/su_max     0.001
_refine_ls_shift/su_mean     0.001
_refine_diff_density_max     0.215
_refine_diff_density_min     -0.456
_refine_ls_extinction_method     none
_refine_ls_extinction_coef     ?
loop_
    _atom_type_symbol
    _atom_type_description
    _atom_type_scat_dispersion_real
    _atom_type_scat_dispersion_imag
    _atom_type_scat_source
    'C' 'C' 0.0033 0.0016
                         'International Tables Vol C Tables 4.2.6.8 and 6.1.1.4'
    'H' 'H' 0.0000 0.0000
                         'International Tables Vol C Tables 4.2.6.8 and 6.1.1.4'
    'N' 'N' 0.0061 0.0033
                         'International Tables Vol C Tables 4.2.6.8 and 6.1.1.4'
    'O' 'O' 0.0106 0.0060
                         'International Tables Vol C Tables 4.2.6.8 and 6.1.1.4'
    'S' 'S' 0.1246 0.1234
                         'International Tables Vol C Tables 4.2.6.8 and 6.1.1.4'
_computing_data_collection     'CrystalClear (Rigaku, 2005)'
_computing_cell_refinement     'CrystalClear (Rigaku, 2005)'
_computing_data_reduction     'CrystalClear (Rigaku, 2005)'
_computing_structure_solution     'SHELXTL (Sheldrick, 2008)'
_computing_structure_refinement     'SHELXTL (Sheldrick, 2008)'
_computing_molecular_graphics     'SHELXTL (Sheldrick, 2008)'
_computing_publication_material
;
SHELXTL (Sheldrick, 2008) and PLATON (Spek, 2009)
;
loop_
    _atom_site_type_symbol
    _atom_site_label
    _atom_site_fract_x
    _atom_site_fract_y
    _atom_site_fract_z
    _atom_site_U_iso_or_equiv
    _atom_site_adp_type
    _atom_site_calc_flag
    _atom_site_refinement_flags
    _atom_site_occupancy
    _atom_site_disorder_assembly
    _atom_site_disorder_group
    S S1 0.99680(7) 0.594929(18) 0.15089(3) 0.02298(13) Uani d . 1 . .
    O O1 0.7267(2) 0.54127(5) 0.61880(10) 0.0287(3) Uani d . 1 . .
    O O2 1.2319(2) 0.57634(7) 0.12187(11) 0.0358(3) Uani d . 1 . .
    O O3 0.9462(2) 0.66268(6) 0.16584(12) 0.0391(3) Uani d . 1 . .
    N N1 0.7215(2) 0.63970(6) 0.52476(11) 0.0204(3) Uani d . 1 . .
    N N2 0.3756(2) 0.68495(6) 0.65521(11) 0.0210(3) Uani d . 1 . .
    N N3 0.9639(3) 0.55700(7) 0.27108(13) 0.0291(3) Uani d . 1 . .
    H H1N3 1.063(4) 0.5283(10) 0.2942(19) 0.042(6) Uiso d . 1 . .
    C C1 0.6456(3) 0.59733(7) 0.60737(14) 0.0212(3) Uani d . 1 . .
    C C2 0.6279(3) 0.70370(7) 0.50739(14) 0.0211(3) Uani d . 1 . .
    C C3 0.4595(3) 0.72539(7) 0.57091(13) 0.0222(3) Uani d . 1 . .
    H H3A 0.3970 0.7683 0.5587 0.027 Uiso calc R 1 . .
    C C4 0.2052(3) 0.69648(8) 0.72848(15) 0.0273(4) Uani d . 1 . .
    H H4A 0.1137 0.7353 0.7318 0.033 Uiso calc R 1 . .
    C C5 0.1905(3) 0.64143(8) 0.79670(15) 0.0305(4) Uani d . 1 . .
    H H5A 0.0872 0.6360 0.8557 0.037 Uiso calc R 1 . .
    C C6 0.3529(3) 0.59492(7) 0.76456(14) 0.0251(4) Uani d . 1 . .
    H H6A 0.3789 0.5524 0.7970 0.030 Uiso calc R 1 . .
    C C7 0.4690(3) 0.62255(7) 0.67623(14) 0.0214(3) Uani d . 1 . .
    C C8 0.9055(3) 0.61459(8) 0.45521(14) 0.0230(3) Uani d . 1 . .
    H H8A 1.0242 0.5863 0.5079 0.028 Uiso calc R 1 . .
    H H8B 0.9989 0.6512 0.4282 0.028 Uiso calc R 1 . .
    C C9 0.7814(3) 0.57612(7) 0.34506(14) 0.0240(3) Uani d . 1 . .
    H H9A 0.7018 0.5370 0.3721 0.029 Uiso calc R 1 . .
    H H9B 0.6515 0.6029 0.2962 0.029 Uiso calc R 1 . .
    C C10 0.7647(3) 0.56615(9) 0.03536(15) 0.0304(4) Uani d . 1 . .
    H H10A 0.7739 0.5893 -0.0401 0.046 Uiso calc R 1 . .
    H H10B 0.6024 0.5735 0.0580 0.046 Uiso calc R 1 . .
    H H10C 0.7883 0.5196 0.0237 0.046 Uiso calc R 1 . .
    C C11 0.7287(3) 0.74663(8) 0.41881(14) 0.0267(4) Uani d . 1 . .
    H H11A 0.6390 0.7879 0.4110 0.040 Uiso calc R 1 . .
    H H11B 0.7081 0.7252 0.3397 0.040 Uiso calc R 1 . .
    H H11C 0.9047 0.7547 0.4481 0.040 Uiso calc R 1 . .
loop_
    _atom_site_aniso_label
    _atom_site_aniso_U_11
    _atom_site_aniso_U_22
    _atom_site_aniso_U_33
    _atom_site_aniso_U_12
    _atom_site_aniso_U_13
    _atom_site_aniso_U_23
    S1 0.0228(2) 0.0234(2) 0.0228(2) -0.00198(15) 0.00438(15) 0.00159(14)
    O1 0.0331(7) 0.0212(6) 0.0301(6) 0.0054(5) 0.0009(5) 0.0038(4)
    O2 0.0215(6) 0.0569(8) 0.0305(7) -0.0040(6) 0.0083(5) -0.0009(6)
    O3 0.0553(9) 0.0209(6) 0.0401(7) -0.0029(6) 0.0049(6) 0.0035(5)
    N1 0.0229(7) 0.0194(6) 0.0188(6) 0.0010(5) 0.0036(5) 0.0001(5)
    N2 0.0229(7) 0.0194(6) 0.0202(6) -0.0007(5) 0.0024(5) -0.0013(5)
    N3 0.0360(9) 0.0285(7) 0.0253(7) 0.0150(7) 0.0128(6) 0.0074(6)
    C1 0.0220(8) 0.0197(7) 0.0196(7) -0.0011(6) -0.0030(6) 0.0012(5)
    C2 0.0240(8) 0.0184(7) 0.0194(7) -0.0029(6) -0.0004(6) 0.0007(5)
    C3 0.0266(8) 0.0167(7) 0.0226(7) 0.0002(6) 0.0024(6) 0.0014(6)
    C4 0.0254(9) 0.0306(8) 0.0272(8) -0.0007(7) 0.0081(7) -0.0049(7)
    C5 0.0311(10) 0.0349(9) 0.0265(9) -0.0065(7) 0.0074(7) -0.0029(7)
    C6 0.0301(9) 0.0248(8) 0.0196(8) -0.0065(7) 0.0022(6) 0.0007(6)
    C7 0.0237(8) 0.0197(7) 0.0192(7) -0.0016(6) -0.0009(6) 0.0001(6)
    C8 0.0204(8) 0.0245(7) 0.0242(8) 0.0014(6) 0.0043(6) 0.0004(6)
    C9 0.0253(9) 0.0249(8) 0.0232(8) 0.0021(6) 0.0080(6) -0.0010(6)
    C10 0.0217(9) 0.0424(10) 0.0272(9) -0.0040(7) 0.0046(7) -0.0043(7)
    C11 0.0316(9) 0.0227(8) 0.0259(8) -0.0020(7) 0.0053(7) 0.0033(6)
_geom_special_details
;
All e.s.d.'s (except the e.s.d. in the dihedral angle between two l.s. planes)
are estimated using the full covariance matrix. The cell e.s.d.'s are taken
into account individually in the estimation of e.s.d.'s in distances, angles
and torsion angles; correlations between e.s.d.'s in cell parameters are only
used when they are defined by crystal symmetry. An approximate (isotropic)
treatment of cell e.s.d.'s is used for estimating e.s.d.'s involving l.s.
planes.
;
loop_
    _geom_bond_atom_site_label_1
    _geom_bond_atom_site_label_2
    _geom_bond_site_symmetry_2
    _geom_bond_distance
    _geom_bond_publ_flag
    S1 O2 . 1.4371(12) ?
    S1 O3 . 1.4405(12) ?
    S1 N3 . 1.5952(14) ?
    S1 C10 . 1.7563(17) ?
    O1 C1 . 1.2378(17) ?
    N1 C1 . 1.3890(19) ?
    N1 C2 . 1.4179(19) ?
    N1 C8 . 1.4731(19) ?
    N2 C4 . 1.3687(19) ?
    N2 C7 . 1.3907(19) ?
    N2 C3 . 1.3973(19) ?
    N3 C9 . 1.4616(19) ?
    N3 H1N3 . 0.82(2) ?
    C1 C7 . 1.438(2) ?
    C2 C3 . 1.338(2) ?
    C2 C11 . 1.506(2) ?
    C3 H3A . 0.9500 ?
    C4 C5 . 1.380(2) ?
    C4 H4A . 0.9500 ?
    C5 C6 . 1.399(2) ?
    C5 H5A . 0.9500 ?
    C6 C7 . 1.389(2) ?
    C6 H6A . 0.9500 ?
    C8 C9 . 1.526(2) ?
    C8 H8A . 0.9900 ?
    C8 H8B . 0.9900 ?
    C9 H9A . 0.9900 ?
    C9 H9B . 0.9900 ?
    C10 H10A . 0.9800 ?
    C10 H10B . 0.9800 ?
    C10 H10C . 0.9800 ?
    C11 H11A . 0.9800 ?
    C11 H11B . 0.9800 ?
    C11 H11C . 0.9800 ?
loop_
    _geom_angle_atom_site_label_1
    _geom_angle_atom_site_label_2
    _geom_angle_atom_site_label_3
    _geom_angle_site_symmetry_1
    _geom_angle_site_symmetry_3
    _geom_angle
    _geom_angle_publ_flag
    O2 S1 O3 . . 118.97(8) ?
    O2 S1 N3 . . 107.32(8) ?
    O3 S1 N3 . . 108.98(8) ?
    O2 S1 C10 . . 107.98(8) ?
    O3 S1 C10 . . 106.48(8) ?
    N3 S1 C10 . . 106.47(8) ?
    C1 N1 C2 . . 122.30(13) ?
    C1 N1 C8 . . 116.35(12) ?
    C2 N1 C8 . . 121.35(12) ?
    C4 N2 C7 . . 109.25(13) ?
    C4 N2 C3 . . 129.93(13) ?
    C7 N2 C3 . . 120.82(13) ?
    C9 N3 S1 . . 122.41(12) ?
    C9 N3 H1N3 . . 120.1(14) ?
    S1 N3 H1N3 . . 117.2(14) ?
    O1 C1 N1 . . 120.88(14) ?
    O1 C1 C7 . . 123.13(14) ?
    N1 C1 C7 . . 115.99(13) ?
    C3 C2 N1 . . 120.38(13) ?
    C3 C2 C11 . . 121.40(14) ?
    N1 C2 C11 . . 118.19(13) ?
    C2 C3 N2 . . 119.95(14) ?
    C2 C3 H3A . . 120.0 ?
    N2 C3 H3A . . 120.0 ?
    N2 C4 C5 . . 107.54(14) ?
    N2 C4 H4A . . 126.2 ?
    C5 C4 H4A . . 126.2 ?
    C4 C5 C6 . . 108.71(15) ?
    C4 C5 H5A . . 125.6 ?
    C6 C5 H5A . . 125.6 ?
    C7 C6 C5 . . 107.08(14) ?
    C7 C6 H6A . . 126.5 ?
    C5 C6 H6A . . 126.5 ?
    C6 C7 N2 . . 107.42(13) ?
    C6 C7 C1 . . 132.03(14) ?
    N2 C7 C1 . . 120.49(13) ?
    N1 C8 C9 . . 111.09(13) ?
    N1 C8 H8A . . 109.4 ?
    C9 C8 H8A . . 109.4 ?
    N1 C8 H8B . . 109.4 ?
    C9 C8 H8B . . 109.4 ?
    H8A C8 H8B . . 108.0 ?
    N3 C9 C8 . . 110.19(13) ?
    N3 C9 H9A . . 109.6 ?
    C8 C9 H9A . . 109.6 ?
    N3 C9 H9B . . 109.6 ?
    C8 C9 H9B . . 109.6 ?
    H9A C9 H9B . . 108.1 ?
    S1 C10 H10A . . 109.5 ?
    S1 C10 H10B . . 109.5 ?
    H10A C10 H10B . . 109.5 ?
    S1 C10 H10C . . 109.5 ?
    H10A C10 H10C . . 109.5 ?
    H10B C10 H10C . . 109.5 ?
    C2 C11 H11A . . 109.5 ?
    C2 C11 H11B . . 109.5 ?
    H11A C11 H11B . . 109.5 ?
    C2 C11 H11C . . 109.5 ?
    H11A C11 H11C . . 109.5 ?
    H11B C11 H11C . . 109.5 ?
loop_
    _geom_torsion_atom_site_label_1
    _geom_torsion_atom_site_label_2
    _geom_torsion_atom_site_label_3
    _geom_torsion_atom_site_label_4
    _geom_torsion_site_symmetry_1
    _geom_torsion_site_symmetry_2
    _geom_torsion_site_symmetry_3
    _geom_torsion_site_symmetry_4
    _geom_torsion
    _geom_torsion_publ_flag
    O2 S1 N3 C9 . . . . 163.37(13) ?
    O3 S1 N3 C9 . . . . 33.29(16) ?
    C10 S1 N3 C9 . . . . -81.20(15) ?
    C2 N1 C1 O1 . . . . 178.48(14) ?
    C8 N1 C1 O1 . . . . -1.4(2) ?
    C2 N1 C1 C7 . . . . -1.1(2) ?
    C8 N1 C1 C7 . . . . 179.04(12) ?
    C1 N1 C2 C3 . . . . -0.4(2) ?
    C8 N1 C2 C3 . . . . 179.51(14) ?
    C1 N1 C2 C11 . . . . 177.87(14) ?
    C8 N1 C2 C11 . . . . -2.2(2) ?
    N1 C2 C3 N2 . . . . 0.2(2) ?
    C11 C2 C3 N2 . . . . -177.95(14) ?
    C4 N2 C3 C2 . . . . -179.39(16) ?
    C7 N2 C3 C2 . . . . 1.4(2) ?
    C7 N2 C4 C5 . . . . 0.21(18) ?
    C3 N2 C4 C5 . . . . -179.05(15) ?
    N2 C4 C5 C6 . . . . -0.44(19) ?
    C4 C5 C6 C7 . . . . 0.49(19) ?
    C5 C6 C7 N2 . . . . -0.36(17) ?
    C5 C6 C7 C1 . . . . -177.60(16) ?
    C4 N2 C7 C6 . . . . 0.09(17) ?
    C3 N2 C7 C6 . . . . 179.43(13) ?
    C4 N2 C7 C1 . . . . 177.72(14) ?
    C3 N2 C7 C1 . . . . -2.9(2) ?
    O1 C1 C7 C6 . . . . 0.1(3) ?
    N1 C1 C7 C6 . . . . 179.63(15) ?
    O1 C1 C7 N2 . . . . -176.85(14) ?
    N1 C1 C7 N2 . . . . 2.7(2) ?
    C1 N1 C8 C9 . . . . 83.75(16) ?
    C2 N1 C8 C9 . . . . -96.15(16) ?
    S1 N3 C9 C8 . . . . -100.44(15) ?
    N1 C8 C9 N3 . . . . 174.55(12) ?
loop_
    _geom_hbond_atom_site_label_D
    _geom_hbond_atom_site_label_H
    _geom_hbond_atom_site_label_A
    _geom_hbond_site_symmetry_A
    _geom_hbond_distance_DH
    _geom_hbond_distance_HA
    _geom_hbond_distance_DA
    _geom_hbond_angle_DHA
    _geom_hbond_publ_flag
    N3 H1N3 O1 3_766 0.82(2) 1.99(2) 2.7923(18) 168(2) y
    C4 H4A O3 4_476 0.95 2.36 3.258(2) 157 y
    C8 H8A Cg1 1_655 0.99 2.96 3.5153(19) 116 y
data_global
_journal_date_recd_electronic     2010-06-30
_journal_date_accepted     2010-07-02
_journal_name_full     'Acta Crystallographica, Section E'
_journal_year     2010
_journal_volume     66
_journal_issue      8
_journal_page_first     o1957
_journal_page_last     o1957
_journal_paper_category     QO
_journal_coeditor_code     RZ2471
_publ_contact_author_name
;
 Dr. Salman Tariq Khan
;
_publ_contact_author_address
;
Pharmaceutical Research Centre
PCSIR labs Complex
Karachi 75280
Pakistan
;
_publ_contact_author_email     'salmankhann@hotmail.com'
_publ_contact_author_fax     ?
_publ_contact_author_phone     '+0092 2134570035'
_publ_section_title
;\
<i>N</i>-[2-(3-Methyl-1-oxo-1,2-dihydropyrrolo[1,2-<i>a</i>]pyrazin-2-yl)ethyl]\
methanesulfonamide
;
loop_
    _publ_author_name
    _publ_author_footnote
    _publ_author_address
    'Salman Tariq Khan' ?
;
      Pharmaceutical Research Centre
      PCSIR Labs Complex
      Karachi 75280
      Pakistan
;
    'Peng Yu' ?
;
      Department of Pharmaceutical Engineering
      Biotechnology College
      Tianjin University of Science & Technology (TUST)
      Tianjin 300457
      People's Republic of China
;
    'Suchada Chantrapromma'
;
      Additional correspondence author, e-mail: suchada.c@psu.ac.th.
      Thomson Reuters ResearcherID: A-5085-2009.
;
;     Crystal Materials Research Unit
      Department of Chemistry
      Faculty of Science
      Prince of Songkla University
      Hat-Yai, Songkhla 90112
      Thailand
;
    'Nighat Afza' ?
;
      Pharmaceutical Research Centre
      PCSIR Labs Complex
      Karachi 75280
      Pakistan
;
    'Aisha Nelofar' ?
;
      Pharmaceutical Research Centre
      PCSIR Labs Complex
      Karachi 75280
      Pakistan
;
