# Supplementary material for: N-[2-(3-Methyl-1-oxo-1,2-dihydro­pyrrolo­[1,2-a]pyrazin-2-yl)eth­yl]methane­sulfonamide
Source: Acta Crystallogr Sect E Struct Rep Online. 2010 Jul 10;66(Pt 8):o1957. doi: 10.1107/S1600536810026115 (PMC3007363; doi:10.1107/S1600536810026115)
Supplement: Supplementary file 2 [file e-66-o1957-Isup2.hkl]

# 
# h,k,l, Fc-squared, Fo-squared, sigma(Fo-squared) and status flag 
# 
data_I
_shelx_title '  _m100422e' 
_shelx_refln_list_code          4 
_shelx_F_calc_maximum      179.36 
_exptl_crystal_F_000       568.00 
_reflns_d_resolution_high  0.7602 
 
loop_ 
 _symmetry_equiv_pos_as_xyz 
 'x, y, z' 
 '-x, y+1/2, -z+1/2' 
 '-x, -y, -z' 
 'x, -y-1/2, z-1/2' 
 
_cell_length_a     5.4920 
_cell_length_b    20.6310 
_cell_length_c    11.2120 
_cell_angle_alpha  90.000 
_cell_angle_beta   99.953 
_cell_angle_gamma  90.000 
 
_shelx_F_squared_multiplier     1.000 
 
loop_ 
 _refln_index_h 
 _refln_index_k 
 _refln_index_l 
 _refln_F_squared_calc 
 _refln_F_squared_meas 
 _refln_F_squared_sigma 
 _refln_observed_status 
   1   0   0     2007.93     1841.89      9.11 o 
   2   0   0      529.28      620.23     12.66 o 
   3   0   0     3469.28     3395.71     29.72 o 
   4   0   0     2488.42     2504.71     23.92 o 
   5   0   0      823.02      845.69     36.63 o 
   1   1   0     1014.19      894.02      4.56 o 
   2   1   0       70.12       68.87      1.90 o 
   3   1   0       50.48       48.90      2.69 o 
   4   1   0     1539.00     1667.49     17.69 o 
   5   1   0       45.04       37.39      4.93 o 
   6   1   0        2.42        4.96      4.81 o 
   0   2   0      165.85      161.01      4.47 o 
   1   2   0     3447.00     3166.77     19.47 o 
   2   2   0      178.18      196.50      3.31 o 
   3   2   0      269.79      238.97      4.31 o 
   4   2   0      735.74      738.34      9.01 o 
   5   2   0       44.24       42.96      8.34 o 
   6   2   0        3.83        6.30      8.73 o 
   1   3   0     1554.58     1395.43     16.32 o 
   2   3   0      219.46      241.73      5.18 o 
   3   3   0       38.29       42.09      1.86 o 
   4   3   0       62.30       65.40      7.51 o 
   5   3   0      111.57      107.32      5.75 o 
   6   3   0        9.68       12.89      8.88 o 
   0   4   0    12784.93    12104.60    390.40 o 
   1   4   0     3305.93     3099.41     39.27 o 
   2   4   0     1017.42      992.43     15.57 o 
   3   4   0      536.84      533.06      7.36 o 
   4   4   0      190.64      178.51      5.47 o 
   5   4   0      202.01      210.73      8.13 o 
   6   4   0      178.29      204.38     42.69 o 
   1   5   0     2477.05     2570.02     24.79 o 
   2   5   0       43.15       31.16      6.39 o 
   3   5   0      513.03      473.41     11.11 o 
   4   5   0       49.08       49.22      4.55 o 
   5   5   0        4.89        3.99      1.46 o 
   6   5   0       42.17       30.86     11.81 o 
   0   6   0    12930.78    11673.29    279.25 o 
   1   6   0      346.04      289.37      6.19 o 
   2   6   0        2.70        1.52      0.60 o 
   3   6   0      621.40      602.27     23.05 o 
   4   6   0     1320.69     1301.57     19.28 o 
   5   6   0      336.08      339.36     11.65 o 
   6   6   0       69.75       53.38     18.10 o 
   1   7   0       15.82       16.13      2.43 o 
   2   7   0        1.98        3.36      0.99 o 
   3   7   0        0.47        0.78      0.87 o 
   4   7   0        0.05        0.98      1.02 o 
   5   7   0      128.28      133.47      9.69 o 
   6   7   0       31.00       19.28      7.17 o 
   0   8   0     1256.80     1243.39     19.87 o 
   1   8   0      131.80      162.35      3.71 o 
   2   8   0      462.97      453.58     10.83 o 
   3   8   0      158.29      150.55      7.39 o 
   4   8   0        4.31        7.14      2.92 o 
   5   8   0      609.31      591.77     13.66 o 
   6   8   0       16.99       16.51      5.46 o 
   1   9   0     1450.66     1665.84     16.56 o 
   2   9   0       57.67       64.48      4.45 o 
   3   9   0      528.87      581.67     11.82 o 
   4   9   0      227.04      216.02     14.71 o 
   5   9   0       51.21       52.34     11.54 o 
   6   9   0       30.28       27.28     11.69 o 
   0  10   0      244.35      233.36      9.17 o 
   1  10   0       53.06       98.75      5.39 o 
   2  10   0     1409.03     1413.62     24.06 o 
   3  10   0      647.77      666.69     13.45 o 
   4  10   0      195.78      206.40     11.12 o 
   5  10   0      668.41      737.77     25.20 o 
   6  10   0      439.16      459.51     19.62 o 
   1  11   0      116.71      120.09      4.18 o 
   2  11   0       94.99       88.77      4.43 o 
   3  11   0       69.27       74.36      9.91 o 
   4  11   0       13.62        9.07      2.49 o 
   5  11   0      232.46      227.75     11.00 o 
   6  11   0        0.02        1.79      3.74 o 
   0  12   0      294.65      281.40     10.41 o 
   1  12   0     1333.94     1574.88     10.90 o 
   2  12   0      116.81      112.64      4.20 o 
   3  12   0      483.08      497.45     11.60 o 
   4  12   0      191.53      187.37     10.65 o 
   5  12   0      343.31      330.17     16.62 o 
   6  12   0       52.91       37.59     15.58 o 
   1  13   0       23.42       42.12      5.21 o 
   2  13   0      205.27      201.41      8.48 o 
   3  13   0        7.75        9.59      1.92 o 
   4  13   0       45.79       59.48      6.59 o 
   5  13   0       10.67       13.39      4.25 o 
   6  13   0       17.16       18.04      6.35 o 
   0  14   0       89.51       51.08     28.13 o 
   1  14   0       43.47       32.89      4.28 o 
   2  14   0      436.97      411.53      8.92 o 
   3  14   0      694.06      742.72     15.26 o 
   4  14   0       68.84       56.75      8.40 o 
   5  14   0       35.11       23.56     10.35 o 
   6  14   0       40.85       24.68     15.99 o 
   1  15   0       52.60       47.50      4.08 o 
   2  15   0      236.46      236.45      7.86 o 
   3  15   0       18.92       19.62      4.97 o 
   4  15   0       33.39       31.71      4.97 o 
   5  15   0       56.01       53.42      8.40 o 
   0  16   0      326.64      353.32     12.18 o 
   1  16   0      426.20      435.50     11.76 o 
   2  16   0      702.22      778.77     15.39 o 
   3  16   0      762.84      806.14     22.87 o 
   4  16   0       41.01       40.90      9.32 o 
   5  16   0       93.61      107.98     22.71 o 
   1  17   0       98.76       99.23      6.86 o 
   2  17   0       52.02       41.22      6.62 o 
   3  17   0      104.33      102.84     19.05 o 
   4  17   0       20.89       21.14      6.70 o 
   5  17   0        0.13        2.80      4.90 o 
   0  18   0      222.53      250.35      9.94 o 
   1  18   0       27.06       15.25      2.99 o 
   2  18   0      920.59      907.59     21.03 o 
   3  18   0       27.10       28.99      5.67 o 
   4  18   0       38.15       43.94     15.80 o 
   5  18   0      112.95      125.00     13.04 o 
   1  19   0       33.14       21.37      4.95 o 
   2  19   0      466.53      447.48     13.30 o 
   3  19   0       13.41       15.38      3.60 o 
   4  19   0       14.79       13.42      6.46 o 
   5  19   0       31.04       22.76     18.86 o 
   0  20   0      511.05      531.20     27.60 o 
   1  20   0      354.51      329.67     15.22 o 
   2  20   0        4.83        5.43      2.56 o 
   3  20   0      849.18      855.94     54.09 o 
   4  20   0        2.08        5.28      5.15 o 
   1  21   0       64.81       46.28     10.16 o 
   2  21   0       34.61       27.50      7.99 o 
   3  21   0      260.12      240.40     19.51 o 
   4  21   0        1.01        9.45      7.44 o 
   0  22   0      235.67      216.86     12.53 o 
   1  22   0        2.20        2.77      2.35 o 
   2  22   0       70.19       62.86     15.24 o 
   3  22   0      213.71      238.02     10.31 o 
   4  22   0       42.23       58.43     12.61 o 
   1  23   0      134.71      123.97     13.66 o 
   2  23   0        7.67       10.43      3.80 o 
   3  23   0       26.18       21.14      8.84 o 
   0  24   0        1.30        5.38      3.50 o 
   1  24   0        0.21        2.64      2.12 o 
   2  24   0       14.18        9.38      4.44 o 
   3  24   0        7.71        5.42      4.66 o 
   1  25   0       37.81       32.25      8.11 o 
   2  25   0       17.52       13.96      5.63 o 
   0  26   0       96.75       89.67     10.11 o 
   1  26   0      103.01       95.46     12.55 o 
   2  26   0       91.41       96.98     18.75 o 
  -7   1   1       12.87       14.05      8.53 o 
  -6   1   1       15.46       15.40      6.80 o 
  -5   1   1      347.61      329.97     10.35 o 
  -4   1   1      447.65      463.96      7.09 o 
  -3   1   1     1057.29     1176.86     14.95 o 
  -2   1   1       11.75        9.33      1.24 o 
  -1   1   1      239.06      253.34      2.74 o 
   0   1   1      458.71      446.82      9.85 o 
   1   1   1     5363.11     4904.36     36.43 o 
   2   1   1      723.59      668.42      5.12 o 
   3   1   1      627.88      631.35      5.93 o 
   4   1   1      295.68      282.44      6.03 o 
   5   1   1      517.07      524.58     16.11 o 
   6   1   1      212.59      201.91     16.28 o 
  -7   2   1      293.14      291.95     16.90 o 
  -6   2   1        5.43        5.42      2.21 o 
  -5   2   1      316.95      312.92      8.94 o 
  -4   2   1      634.87      635.32      8.19 o 
  -3   2   1     2318.60     2437.14     15.59 o 
  -2   2   1     2959.99     2834.42     26.15 o 
  -1   2   1     3767.57     3499.24     25.10 o 
   0   2   1       84.38       76.40      1.72 o 
   1   2   1    32169.87    28552.08    671.74 o 
   2   2   1     2000.96     1898.13      9.65 o 
   3   2   1       98.75       79.07      2.38 o 
   4   2   1     1904.02     1990.68     56.94 o 
   5   2   1      122.04      113.44     12.19 o 
   6   2   1        0.18        1.63      2.70 o 
  -7   3   1        3.60        4.34      3.24 o 
  -6   3   1        0.02        4.31      4.63 o 
  -5   3   1        0.79        1.16      0.93 o 
  -4   3   1      210.72      211.35      5.96 o 
  -3   3   1       33.49       32.60      3.13 o 
  -2   3   1       25.11       27.13      2.86 o 
  -1   3   1      280.86      283.96      4.37 o 
   0   3   1     2366.83     2194.35     21.89 o 
   1   3   1    10681.10    10006.04    239.05 o 
   2   3   1      287.31      282.86      5.15 o 
   3   3   1       39.64       35.51      3.35 o 
   4   3   1        9.72        8.76      2.01 o 
   5   3   1       36.61       32.58      7.84 o 
   6   3   1       64.65       55.82     21.92 o 
  -7   4   1        0.75        1.04      4.52 o 
  -6   4   1       24.66       18.80     10.22 o 
  -5   4   1      606.60      623.44     14.98 o 
  -4   4   1      555.79      559.26      9.93 o 
  -3   4   1        5.25       10.14      1.69 o 
  -2   4   1       20.02       11.52      1.94 o 
  -1   4   1      289.67      205.90      3.67 o 
   0   4   1     8115.68     7470.33     50.50 o 
   1   4   1     4718.84     4472.86     57.09 o 
   2   4   1       37.98       27.91      2.05 o 
   3   4   1        0.50        1.49      0.50 o 
   4   4   1      597.31      577.52     10.40 o 
   5   4   1      969.60     1000.55     35.43 o 
   6   4   1       27.91       28.07     14.73 o 
  -7   5   1        3.03        2.88      5.14 o 
  -6   5   1      135.88      107.30     36.87 o 
  -5   5   1      384.50      365.54     11.20 o 
  -4   5   1      169.40      164.32      5.92 o 
  -3   5   1      149.26      130.94      4.42 o 
  -2   5   1       27.45       23.89      3.40 o 
  -1   5   1       71.98       51.46      1.85 o 
   0   5   1     2168.01     2128.24     13.16 o 
   1   5   1      233.90      264.75      5.05 o 
   2   5   1       31.70       27.36      3.10 o 
   3   5   1      435.87      438.89     15.19 o 
   4   5   1      506.71      506.93     18.95 o 
   5   5   1      545.07      560.61     17.55 o 
   6   5   1        3.95        5.91      3.45 o 
  -6   6   1       16.50       21.27     10.43 o 
  -5   6   1       29.87       23.81      4.86 o 
  -4   6   1        7.16       15.15      2.71 o 
  -3   6   1       38.79       48.57      4.54 o 
  -2   6   1      154.33      172.11      4.90 o 
  -1   6   1       26.98       25.45      3.42 o 
   0   6   1        1.27        0.87      0.71 o 
   1   6   1      346.07      333.49      5.78 o 
   2   6   1       79.12       72.83      2.90 o 
   3   6   1      317.54      281.14     21.00 o 
   4   6   1        3.72        5.15      2.71 o 
   5   6   1       45.40       45.58     14.56 o 
   6   6   1        8.98       10.25      4.87 o 
  -6   7   1       59.87       56.00     18.77 o 
  -5   7   1        0.59        6.14      3.07 o 
  -4   7   1      383.10      364.36     11.18 o 
  -3   7   1       16.05       14.75      2.75 o 
  -2   7   1       50.23       49.14      3.77 o 
  -1   7   1      304.82      322.32      8.67 o 
   0   7   1      134.47      128.11      3.97 o 
   1   7   1      478.02      464.37      6.04 o 
   2   7   1      615.48      680.74      9.02 o 
   3   7   1       39.67       40.91      7.82 o 
   4   7   1      508.71      509.24     12.87 o 
   5   7   1        1.19        5.06      3.02 o 
   6   7   1        0.69        2.14      2.29 o 
  -6   8   1       36.82       20.41     13.10 o 
  -5   8   1      754.79      760.91     20.03 o 
  -4   8   1      785.54      776.08     18.67 o 
  -3   8   1       38.89       41.45      3.50 o 
  -2   8   1      130.95      144.95      3.78 o 
  -1   8   1      688.13      747.46     15.77 o 
   0   8   1      408.18      397.15      6.60 o 
   1   8   1      987.34      997.63     10.09 o 
   2   8   1       28.87       38.70      7.53 o 
   3   8   1      462.73      435.13     11.36 o 
   4   8   1      985.67     1042.14     20.97 o 
   5   8   1       27.50       25.58      4.82 o 
   6   8   1      286.64      294.77     28.37 o 
  -6   9   1      349.41      370.58     16.43 o 
  -5   9   1       42.71       37.56      7.80 o 
  -4   9   1      263.79      253.08     21.38 o 
  -3   9   1      831.14      896.90     11.86 o 
  -2   9   1       74.05       67.74      3.50 o 
  -1   9   1      151.39      155.19      4.32 o 
   0   9   1      770.19      872.01      9.29 o 
   1   9   1      294.32      315.16      8.19 o 
   2   9   1      139.19      146.03      3.06 o 
   3   9   1       11.11       10.18      2.74 o 
   4   9   1        3.48        8.41      3.06 o 
   5   9   1      136.61      135.35     10.40 o 
   6   9   1        6.37        4.71      3.09 o 
  -6  10   1        4.71        3.91      3.27 o 
  -5  10   1        9.18        7.25      3.01 o 
  -4  10   1     2030.84     1992.02     35.60 o 
  -3  10   1       27.62       36.13      4.53 o 
  -2  10   1       59.51       51.72      7.12 o 
  -1  10   1     1593.26     1768.42     26.10 o 
   0  10   1     2729.51     2972.53     31.85 o 
   1  10   1        4.52        3.01      1.26 o 
   2  10   1       54.35       74.55      4.98 o 
   3  10   1       44.25       53.61      8.61 o 
   4  10   1      141.68      133.07     13.18 o 
   5  10   1       52.21       44.19     11.84 o 
   6  10   1        0.74        2.55      2.73 o 
  -6  11   1        6.20        8.79      3.17 o 
  -5  11   1        8.99        9.84      3.49 o 
  -4  11   1      606.25      599.02     17.93 o 
  -3  11   1      223.06      223.88      8.35 o 
  -2  11   1      459.06      452.04     10.05 o 
  -1  11   1        9.20        6.05      1.16 o 
   0  11   1     1852.08     1923.48     20.88 o 
   1  11   1      636.30      645.30      8.59 o 
   2  11   1       38.04       46.58      4.88 o 
   3  11   1       36.21       42.25      6.29 o 
   4  11   1     1372.87     1429.08     43.67 o 
   5  11   1       45.06       36.95     13.41 o 
   6  11   1       23.61       17.14     10.68 o 
  -6  12   1       63.09       69.57      8.88 o 
  -5  12   1       20.02       23.58      7.57 o 
  -4  12   1      167.70      167.01     15.25 o 
  -3  12   1      279.15      306.10      9.95 o 
  -2  12   1      428.76      429.81      7.90 o 
  -1  12   1      698.09      788.81     10.93 o 
   0  12   1      251.72      325.79      5.71 o 
   1  12   1      165.79      159.84      4.81 o 
   2  12   1      361.87      358.18      6.61 o 
   3  12   1      123.00      131.65     15.30 o 
   4  12   1      120.33      116.15     17.62 o 
   5  12   1        0.09        2.31      1.93 o 
   6  12   1       22.03       15.95      8.53 o 
  -6  13   1        2.58        4.23      3.44 o 
  -5  13   1        0.88        2.14      2.34 o 
  -4  13   1       62.83       66.64     12.11 o 
  -3  13   1      145.96      142.96      7.47 o 
  -2  13   1      140.65      127.35      5.24 o 
  -1  13   1       22.39       30.91      4.18 o 
   0  13   1     1176.75     1274.73     15.37 o 
   1  13   1       72.40       78.13      6.94 o 
   2  13   1        1.41        1.17      1.91 o 
   3  13   1        5.72        6.35      2.50 o 
   4  13   1        0.02        1.30      1.56 o 
   5  13   1        7.53        6.47      4.40 o 
   6  13   1       36.16       34.67     11.47 o 
  -6  14   1        3.06        2.97      2.68 o 
  -5  14   1      306.70      299.43     10.98 o 
  -4  14   1      836.75      883.34     18.84 o 
  -3  14   1      209.08      227.61      7.43 o 
  -2  14   1      215.41      196.19      8.11 o 
  -1  14   1      491.94      504.54      8.51 o 
   0  14   1     1409.92     1543.39     32.39 o 
   1  14   1      307.46      304.14      6.80 o 
   2  14   1       22.10       23.21      3.62 o 
   3  14   1       25.49       23.64      3.89 o 
   4  14   1      244.90      264.51     11.39 o 
   5  14   1       76.56       75.95     26.74 o 
  -5  15   1       70.91       64.47     11.56 o 
  -4  15   1       38.92       35.54      7.08 o 
  -3  15   1       36.57       41.11      6.44 o 
  -2  15   1      435.74      450.45     11.51 o 
  -1  15   1      672.38      698.82     10.32 o 
   0  15   1       86.68       83.65      8.01 o 
   1  15   1       69.11       63.08      6.42 o 
   2  15   1      326.98      332.82      9.78 o 
   3  15   1      625.61      610.13     17.67 o 
   4  15   1      175.31      170.44      8.54 o 
   5  15   1       69.99       93.12     13.89 o 
  -5  16   1       16.75       15.48      5.19 o 
  -4  16   1       56.18       54.36     12.99 o 
  -3  16   1        0.18        2.42      2.26 o 
  -2  16   1       12.06       12.73      2.82 o 
  -1  16   1      656.87      655.62     10.17 o 
   0  16   1        7.31        4.00      1.63 o 
   1  16   1       87.78       95.93      6.83 o 
   2  16   1      244.94      211.28      8.53 o 
   3  16   1        1.96        4.24      2.66 o 
   4  16   1        6.63        8.56      2.61 o 
   5  16   1        0.22        6.13      4.22 o 
  -5  17   1       75.57       88.41     11.50 o 
  -4  17   1      146.79      160.34      8.82 o 
  -3  17   1       39.83       34.21      6.92 o 
  -2  17   1      268.19      284.63      9.70 o 
  -1  17   1      285.83      312.22      7.80 o 
   0  17   1       48.95       49.53      4.87 o 
   1  17   1      113.05      126.35      7.71 o 
   2  17   1      641.69      631.56     18.24 o 
   3  17   1       84.98       75.46     13.80 o 
   4  17   1        1.61        3.45      2.06 o 
   5  17   1       16.02       17.01      6.88 o 
  -5  18   1      116.55      136.59     13.83 o 
  -4  18   1       94.60      113.43     12.54 o 
  -3  18   1       35.10       36.63      6.92 o 
  -2  18   1     2639.99     2895.47     52.73 o 
  -1  18   1        3.73        9.54      2.40 o 
   0  18   1       36.50       34.26      6.52 o 
   1  18   1      665.55      654.23     13.26 o 
   2  18   1      290.18      311.54     14.06 o 
   3  18   1       97.89      106.83     14.78 o 
   4  18   1       62.35       57.31     12.96 o 
   5  18   1        6.36        7.75      5.87 o 
  -5  19   1       13.19       13.03      4.49 o 
  -4  19   1        4.95        5.36      2.94 o 
  -3  19   1        2.87        7.40      3.07 o 
  -2  19   1       31.63       31.64      6.45 o 
  -1  19   1       66.15       65.32      7.21 o 
   0  19   1       43.20       35.69      6.63 o 
   1  19   1        3.15        3.20      1.53 o 
   2  19   1      179.81      164.78      9.46 o 
   3  19   1       51.01       49.67      9.73 o 
   4  19   1      279.53      299.82     13.36 o 
  -4  20   1       28.22       23.48     13.09 o 
  -3  20   1      173.34      206.46     12.89 o 
  -2  20   1       96.35       92.46     17.15 o 
  -1  20   1       82.18       81.15      8.46 o 
   0  20   1      264.33      229.85      9.00 o 
   1  20   1      185.11      169.24      7.23 o 
   2  20   1       63.70       67.02     13.94 o 
   3  20   1      233.42      226.48      9.36 o 
   4  20   1       89.16       85.83     10.55 o 
  -4  21   1       13.37       15.85      5.33 o 
  -3  21   1        1.68        5.71      2.83 o 
  -2  21   1      472.71      522.45     22.75 o 
  -1  21   1       84.56       76.80      8.32 o 
   0  21   1        3.37        4.34      2.94 o 
   1  21   1      233.23      248.05     12.32 o 
   2  21   1      375.03      378.53     13.86 o 
   3  21   1        1.76        4.45      3.45 o 
   4  21   1        1.63        7.90      5.84 o 
  -4  22   1       69.80       58.69     27.60 o 
  -3  22   1        8.52        7.56      3.05 o 
  -2  22   1      469.89      459.15     14.35 o 
  -1  22   1       25.74       21.79      5.94 o 
   0  22   1        0.11        3.06      2.13 o 
   1  22   1       26.30       23.92      6.26 o 
   2  22   1      166.18      174.17      8.40 o 
   3  22   1       97.09       71.73     21.44 o 
   4  22   1      129.31      152.23     18.72 o 
  -3  23   1        3.56        4.56      4.48 o 
  -2  23   1       91.45       83.20     11.42 o 
  -1  23   1      177.65      188.34     13.91 o 
   0  23   1        0.21        2.94      1.64 o 
   1  23   1        0.34        1.72      2.47 o 
   2  23   1        7.45        9.41      3.19 o 
   3  23   1      100.80       86.10      9.53 o 
  -3  24   1       81.78       75.53     23.85 o 
  -2  24   1      265.20      289.54     12.93 o 
  -1  24   1      225.11      215.75     14.39 o 
   0  24   1        0.25        4.28      2.46 o 
   1  24   1      153.07      169.39     11.02 o 
   2  24   1      169.30      195.13     15.98 o 
   3  24   1        0.41        8.89      4.47 o 
  -2  25   1       19.60        9.33      4.24 o 
  -1  25   1       26.59       21.54      5.14 o 
   0  25   1       38.53       40.91      7.19 o 
   1  25   1       59.27       32.14     14.91 o 
   2  25   1        5.10        5.39      4.26 o 
  -2  26   1       79.24       75.63      9.65 o 
  -1  26   1        2.72        8.37      4.79 o 
   0  26   1       31.27       29.42      6.38 o 
   1  26   1       66.28       53.54     17.47 o 
   0  27   1       93.39       71.93     12.85 o 
  -6   0   2      373.17      383.74     17.76 o 
  -5   0   2      174.07      189.32     34.16 o 
  -4   0   2      940.37     1047.46     16.97 o 
  -3   0   2       68.38       54.71      6.05 o 
  -2   0   2     2396.72     2421.98     29.01 o 
  -1   0   2      734.29      609.04      5.61 o 
   0   0   2      588.24      602.32      5.85 o 
   1   0   2     4497.21     4392.46     64.17 o 
   2   0   2      990.42     1041.66     11.61 o 
   3   0   2       11.01       13.39      3.08 o 
   4   0   2      310.65      305.09      9.80 o 
   5   0   2      811.98      869.95     32.62 o 
   6   0   2      212.93      202.45     13.87 o 
  -7   1   2       11.28       17.70      7.90 o 
  -6   1   2      181.47      184.41     11.28 o 
  -5   1   2       63.43       43.42      9.58 o 
  -4   1   2      143.25      125.22      3.48 o 
  -3   1   2       98.59       96.06      3.21 o 
  -2   1   2      778.66      719.75      5.22 o 
  -1   1   2     6095.94     5516.42     34.23 o 
   0   1   2     8046.93     7490.03     41.98 o 
   1   1   2     8049.34     7675.86     94.37 o 
   2   1   2     2806.35     2894.56     18.42 o 
   3   1   2     1060.91     1044.96      9.59 o 
   4   1   2      201.71      198.68      8.02 o 
   5   1   2      361.77      389.07     13.83 o 
   6   1   2       14.29       10.99      4.20 o 
  -7   2   2       11.09       15.30      8.97 o 
  -6   2   2        7.54        7.07      3.46 o 
  -5   2   2        2.48        2.47      1.71 o 
  -4   2   2       22.92       26.32      3.17 o 
  -3   2   2      518.19      591.51      6.41 o 
  -2   2   2      115.12       99.38      2.38 o 
  -1   2   2      520.85      457.61      8.94 o 
   0   2   2      940.87      918.34      6.70 o 
   1   2   2     2488.99     2489.29     12.51 o 
   2   2   2     3775.67     3950.33     28.68 o 
   3   2   2      399.60      410.32      6.71 o 
   4   2   2       11.26       12.88      2.73 o 
   5   2   2        2.09        4.02      2.67 o 
   6   2   2       74.28       50.98     19.26 o 
  -7   3   2      116.86       89.53     47.53 o 
  -6   3   2        1.60        3.22      2.41 o 
  -5   3   2      167.14      161.48      7.76 o 
  -4   3   2     1428.17     1340.57     25.98 o 
  -3   3   2     1633.04     1689.35     15.92 o 
  -2   3   2      402.02      456.86      7.49 o 
  -1   3   2     2590.34     2449.71     11.97 o 
   0   3   2     7491.68     6819.64     74.23 o 
   1   3   2       33.65       22.50      1.77 o 
   2   3   2       63.73       46.50      3.40 o 
   3   3   2     1512.62     1524.38     12.22 o 
   4   3   2     1623.58     1675.46     54.89 o 
   5   3   2      114.18      103.14     13.92 o 
   6   3   2      310.52      297.52     15.82 o 
  -7   4   2       13.72       15.36     13.66 o 
  -6   4   2      197.65      176.28     38.50 o 
  -5   4   2      117.55      113.75      7.08 o 
  -4   4   2      177.10      195.15      9.10 o 
  -3   4   2       64.79       65.91      2.72 o 
  -2   4   2       84.52       94.74      2.51 o 
  -1   4   2       20.99       28.92      1.62 o 
   0   4   2     1488.33     1454.26     29.73 o 
   1   4   2     1516.34     1519.80     10.70 o 
   2   4   2      570.13      623.34      7.24 o 
   3   4   2       25.30       23.49      3.57 o 
   4   4   2        4.31        3.82      1.61 o 
   5   4   2      187.40      185.02      6.60 o 
   6   4   2       40.00       24.48     13.75 o 
  -7   5   2       16.84       18.18     10.07 o 
  -6   5   2        3.18        5.08      4.04 o 
  -5   5   2        0.14        2.76      1.49 o 
  -4   5   2      130.52      125.26      5.20 o 
  -3   5   2      192.93      190.20      3.73 o 
  -2   5   2      564.01      619.21     10.71 o 
  -1   5   2      240.58      254.67      3.87 o 
   0   5   2        3.58        9.96      1.50 o 
   1   5   2      116.45      123.05      4.52 o 
   2   5   2      255.86      256.75      7.81 o 
   3   5   2       14.20       11.42      2.50 o 
   4   5   2       36.75       31.12      5.45 o 
   5   5   2       51.15       53.52     11.59 o 
   6   5   2        6.14        2.44      3.65 o 
  -7   6   2       35.78       27.86     14.41 o 
  -6   6   2      169.47      169.71     42.84 o 
  -5   6   2      267.10      241.89      9.68 o 
  -4   6   2       59.93       65.93      4.28 o 
  -3   6   2     1778.48     1875.54     21.53 o 
  -2   6   2      491.35      520.42      9.08 o 
  -1   6   2     1297.25     1533.78     11.22 o 
   0   6   2      110.00      108.63      2.57 o 
   1   6   2     1484.34     1511.91     16.05 o 
   2   6   2     1922.86     1991.57     29.48 o 
   3   6   2       20.19       19.97      4.25 o 
   4   6   2        0.18        3.94      2.34 o 
   5   6   2      469.43      482.75     14.18 o 
   6   6   2       19.08       15.09     10.40 o 
  -6   7   2      231.44      223.00     57.75 o 
  -5   7   2      451.07      465.35     13.10 o 
  -4   7   2     1139.11     1145.30     29.56 o 
  -3   7   2      482.03      481.49     10.23 o 
  -2   7   2     4151.23     4404.26     61.30 o 
  -1   7   2      380.23      338.44      5.18 o 
   0   7   2       85.98      121.72      2.84 o 
   1   7   2       34.63       18.03      2.29 o 
   2   7   2     1520.14     1568.17     16.26 o 
   3   7   2        0.76        3.18      1.11 o 
   4   7   2        1.79        6.64      2.63 o 
   5   7   2      168.81      171.98      9.56 o 
   6   7   2      557.72      623.89     27.66 o 
  -6   8   2      376.75      383.54     13.39 o 
  -5   8   2       10.50       12.61      3.24 o 
  -4   8   2      111.78       95.35      8.32 o 
  -3   8   2      271.61      271.83      4.66 o 
  -2   8   2        5.12        5.09      0.91 o 
  -1   8   2      186.75      206.37      5.33 o 
   0   8   2      981.05      989.55      8.55 o 
   1   8   2     1214.14     1302.46     10.45 o 
   2   8   2        0.70        4.56      1.13 o 
   3   8   2       15.01       14.11      4.28 o 
   4   8   2       10.48       13.48      3.91 o 
   5   8   2      121.77      102.93     14.71 o 
   6   8   2      101.72       87.84     15.57 o 
  -6   9   2      445.68      458.29     19.27 o 
  -5   9   2      121.42      130.60      8.75 o 
  -4   9   2       24.32       29.12      5.40 o 
  -3   9   2     1468.44     1551.31     18.65 o 
  -2   9   2       43.29       50.97      5.23 o 
  -1   9   2      622.21      617.87      7.59 o 
   0   9   2     2393.25     2342.73     26.78 o 
   1   9   2      706.91      660.93     10.03 o 
   2   9   2      769.28      770.87      8.85 o 
   3   9   2      110.57      109.96     20.11 o 
   4   9   2       94.29       84.03     15.11 o 
   5   9   2      905.43      992.93     25.08 o 
   6   9   2        5.02        3.32      3.05 o 
  -6  10   2       11.83       11.81      6.63 o 
  -5  10   2        4.43        8.29      3.31 o 
  -4  10   2      448.14      497.09     21.83 o 
  -3  10   2      104.37      108.44      7.75 o 
  -2  10   2     1003.15     1116.10     11.32 o 
  -1  10   2      924.17     1074.44     12.00 o 
   0  10   2      131.42      125.90      4.86 o 
   1  10   2       46.92       45.64      6.04 o 
   2  10   2       94.59      105.86      4.11 o 
   3  10   2        1.70        5.14      3.65 o 
   4  10   2      137.12      140.61     17.21 o 
   5  10   2       50.24       47.63      8.69 o 
   6  10   2        1.35        2.14      2.63 o 
  -6  11   2      244.25      237.51     12.52 o 
  -5  11   2       10.77       13.37      3.90 o 
  -4  11   2      126.06      122.29      9.65 o 
  -3  11   2      630.86      618.51     11.98 o 
  -2  11   2       14.22       13.83      2.05 o 
  -1  11   2        6.94       13.19      1.84 o 
   0  11   2      174.17      181.52      3.69 o 
   1  11   2      588.53      696.34      9.45 o 
   2  11   2        2.15        1.81      1.74 o 
   3  11   2      190.11      190.62     13.93 o 
   4  11   2       13.59       17.23      5.19 o 
   5  11   2       55.49       59.01      7.83 o 
   6  11   2        4.29        8.65      3.54 o 
  -6  12   2        0.56        4.72      3.06 o 
  -5  12   2        7.27        8.12      4.24 o 
  -4  12   2       21.16       23.80      5.47 o 
  -3  12   2     2432.20     2476.63     19.72 o 
  -2  12   2      109.87      108.36      5.02 o 
  -1  12   2      480.43      535.48      9.86 o 
   0  12   2      205.59      241.57      4.68 o 
   1  12   2      770.73      803.67     16.67 o 
   2  12   2       17.50       17.82      3.58 o 
   3  12   2      211.65      227.51      9.97 o 
   4  12   2      112.08      115.94     14.72 o 
   5  12   2       37.53       26.46      8.66 o 
   6  12   2        3.12        4.47      3.46 o 
  -6  13   2      256.85      285.56     25.58 o 
  -5  13   2      331.06      345.03     12.13 o 
  -4  13   2      137.13      147.32     11.46 o 
  -3  13   2     1574.81     1630.11     36.22 o 
  -2  13   2      972.60     1010.39     23.77 o 
  -1  13   2      659.35      693.19     16.13 o 
   0  13   2      942.86      924.01      9.54 o 
   1  13   2     1973.66     2011.99     22.97 o 
   2  13   2     1291.30     1230.01     59.68 o 
   3  13   2      404.25      393.53     12.62 o 
   4  13   2        5.57        5.13      2.62 o 
   5  13   2      534.00      580.17     17.51 o 
   6  13   2      211.64      213.71     31.01 o 
  -6  14   2        9.05        8.81      3.90 o 
  -5  14   2       48.72       54.60     14.94 o 
  -4  14   2        4.54        9.19      4.22 o 
  -3  14   2       14.13       16.40      2.97 o 
  -2  14   2        3.59        1.65      1.02 o 
  -1  14   2       35.72       53.14      4.48 o 
   0  14   2      215.32      219.52      4.59 o 
   1  14   2      393.60      415.52     10.21 o 
   2  14   2        0.03        2.88      1.37 o 
   3  14   2      327.21      333.53     11.56 o 
   4  14   2        8.50       12.83      4.21 o 
   5  14   2       16.23       12.62      4.83 o 
  -6  15   2       33.89       18.12     19.99 o 
  -5  15   2       11.58        9.76      3.83 o 
  -4  15   2      207.98      222.28     10.79 o 
  -3  15   2       61.50       64.86      8.59 o 
  -2  15   2      132.30      161.62      9.13 o 
  -1  15   2      417.05      451.75     16.89 o 
   0  15   2       91.64       88.92      4.02 o 
   1  15   2      475.13      514.23     10.71 o 
   2  15   2      242.58      240.45      8.91 o 
   3  15   2      176.01      143.62      8.75 o 
   4  15   2       31.27       27.96      7.76 o 
   5  15   2       18.54       24.72      8.61 o 
  -5  16   2        0.25        3.83      2.05 o 
  -4  16   2      115.29      128.49      8.75 o 
  -3  16   2      255.63      251.74     10.88 o 
  -2  16   2      128.44      127.14      7.28 o 
  -1  16   2     1181.61     1272.98     42.05 o 
   0  16   2       33.91       30.90      4.07 o 
   1  16   2       87.50       82.87      6.93 o 
   2  16   2        7.88        9.53      2.99 o 
   3  16   2       25.11       27.60      6.58 o 
   4  16   2       63.85       63.05     14.45 o 
   5  16   2        0.40        3.17      2.74 o 
  -5  17   2       18.13       19.12      7.26 o 
  -4  17   2      321.30      341.93     11.82 o 
  -3  17   2      278.98      283.47      9.15 o 
  -2  17   2       71.77       71.60      6.50 o 
  -1  17   2       14.69       14.06      2.37 o 
   0  17   2      869.45      855.15     17.04 o 
   1  17   2     1105.91     1094.34     16.06 o 
   2  17   2      126.38      146.45     23.38 o 
   3  17   2      138.10      136.00     12.45 o 
   4  17   2      168.20      171.61     10.17 o 
   5  17   2      174.95      148.71     15.31 o 
  -5  18   2       21.04       19.40      5.91 o 
  -4  18   2       27.86       30.13      7.27 o 
  -3  18   2       62.31       53.80      6.67 o 
  -2  18   2       12.60       10.24      2.66 o 
  -1  18   2       90.35       83.08      6.68 o 
   0  18   2        1.68        3.51      2.42 o 
   1  18   2       41.34       45.13      6.95 o 
   2  18   2        0.59        2.84      2.54 o 
   3  18   2      395.23      411.88     14.44 o 
   4  18   2        4.87        6.05      2.95 o 
   5  18   2       51.05       31.75     18.83 o 
  -5  19   2       57.13       58.13      8.96 o 
  -4  19   2       51.12       52.02      7.65 o 
  -3  19   2      398.06      444.62     13.88 o 
  -2  19   2        4.66        3.99      2.10 o 
  -1  19   2     1417.26     1507.81     22.89 o 
   0  19   2      244.34      257.07     10.00 o 
   1  19   2       11.36        9.09      3.22 o 
   2  19   2      228.71      225.20     14.28 o 
   3  19   2      673.48      702.51     15.06 o 
   4  19   2       41.02       38.90     11.24 o 
  -4  20   2        0.14        2.35      2.48 o 
  -3  20   2       10.23        7.56      3.95 o 
  -2  20   2        0.01        1.14      1.68 o 
  -1  20   2      579.23      582.09     16.52 o 
   0  20   2       55.17       60.60      8.32 o 
   1  20   2        6.84        3.67      1.67 o 
   2  20   2      140.99      124.79     10.21 o 
   3  20   2        8.42        9.03      3.26 o 
   4  20   2       69.39       63.25      8.93 o 
  -4  21   2       74.26       63.43     20.84 o 
  -3  21   2       10.25       10.34      4.20 o 
  -2  21   2        5.20        5.51      2.61 o 
  -1  21   2      203.97      175.36      8.96 o 
   0  21   2      161.87      155.52      9.84 o 
   1  21   2        0.83        4.13      2.08 o 
   2  21   2        3.21        5.73      2.67 o 
   3  21   2        0.75        3.79      3.12 o 
   4  21   2        0.44        2.57      2.63 o 
  -4  22   2       15.49       13.87      6.83 o 
  -3  22   2       19.14        9.68      4.05 o 
  -2  22   2        2.41        7.41      5.47 o 
  -1  22   2      170.23      175.15     10.94 o 
   0  22   2       92.37       73.49     13.42 o 
   1  22   2       46.29       43.04     11.64 o 
   2  22   2        2.78        8.65      6.19 o 
   3  22   2      311.22      319.56     12.05 o 
  -3  23   2       35.22       39.05     16.20 o 
  -2  23   2       27.12       27.10      7.11 o 
  -1  23   2       65.69       53.55     16.47 o 
   0  23   2      325.67      321.67      9.50 o 
   1  23   2        0.11        2.78      2.60 o 
   2  23   2       48.21       34.15     11.79 o 
   3  23   2      444.50      477.31     31.00 o 
  -3  24   2        1.73        4.18      4.87 o 
  -2  24   2        1.42        2.11      2.56 o 
  -1  24   2       12.66       15.52      5.58 o 
   0  24   2        2.00        2.29      1.66 o 
   1  24   2        6.31        6.49      3.49 o 
   2  24   2       14.17       15.79      6.56 o 
   3  24   2      112.70       78.59     12.60 o 
  -2  25   2        0.02        2.34      2.74 o 
  -1  25   2      189.19      197.81      9.95 o 
   0  25   2       52.00       46.72      7.83 o 
   1  25   2      159.28      171.41      9.03 o 
   2  25   2      310.24      312.32     20.83 o 
  -1  26   2      152.02      173.13      9.19 o 
   0  26   2       16.82        9.80      4.80 o 
   1  26   2        2.69        4.75      3.28 o 
  -7   1   3       66.93       39.42     16.16 o 
  -6   1   3       23.71       30.88      7.51 o 
  -5   1   3      130.08      149.96     22.71 o 
  -4   1   3       31.41       31.80      3.20 o 
  -3   1   3     1768.14     1750.31     32.60 o 
  -2   1   3     3667.15     3647.22     24.02 o 
  -1   1   3      127.12       87.24      4.07 o 
   0   1   3      485.74      432.94      4.87 o 
   1   1   3    12424.93    11931.21    442.82 o 
   2   1   3      347.22      349.80     13.39 o 
   3   1   3      177.62      187.28      4.55 o 
   4   1   3      275.62      288.21      7.87 o 
   5   1   3      103.50       88.78      7.69 o 
   6   1   3      201.94      210.65     13.14 o 
  -7   2   3       33.39       26.74     10.49 o 
  -6   2   3       55.96       45.78     10.90 o 
  -5   2   3      124.83      120.05      6.57 o 
  -4   2   3       71.32       78.19      5.35 o 
  -3   2   3     3113.17     3453.50     38.54 o 
  -2   2   3        0.10        2.61      0.85 o 
  -1   2   3     1904.15     1816.83     10.40 o 
   0   2   3     1340.68     1324.21     10.22 o 
   1   2   3      117.65       90.04      4.87 o 
   2   2   3      298.74      342.77      5.06 o 
   3   2   3      425.62      396.78      7.24 o 
   4   2   3      434.83      400.38      8.92 o 
   5   2   3      149.09      129.60     12.94 o 
   6   2   3       34.87       24.72     10.03 o 
  -7   3   3        6.16       11.35      7.13 o 
  -6   3   3       47.52       34.14      8.04 o 
  -5   3   3       30.12       32.87      4.89 o 
  -4   3   3      638.15      650.08     15.87 o 
  -3   3   3      866.27      954.97     10.54 o 
  -2   3   3       25.39       33.89      3.10 o 
  -1   3   3     1629.26     1601.48     14.17 o 
   0   3   3     4595.12     4723.17     75.58 o 
   1   3   3     4158.43     4315.42     44.37 o 
   2   3   3       13.84       26.65      4.12 o 
   3   3   3       28.39       31.87      4.95 o 
   4   3   3       18.09       15.38      4.22 o 
   5   3   3       41.78       34.24      5.61 o 
   6   3   3       10.02        7.14      4.80 o 
  -7   4   3       69.77       48.06     30.75 o 
  -6   4   3      171.66      116.75     41.95 o 
  -5   4   3      109.98       98.51      6.80 o 
  -4   4   3       27.52       23.52      3.12 o 
  -3   4   3      157.37      168.15      4.24 o 
  -2   4   3      415.01      481.03      8.00 o 
  -1   4   3     4930.64     4930.65     43.47 o 
   0   4   3       77.60       80.25      2.85 o 
   1   4   3    11359.64    11349.00    274.10 o 
   2   4   3      355.07      350.73      5.82 o 
   3   4   3       44.60       44.35      4.59 o 
   4   4   3        0.21        0.88      2.01 o 
   5   4   3        3.62        5.93      2.64 o 
   6   4   3      235.34      215.04     33.60 o 
  -7   5   3       85.45      100.14     39.12 o 
  -6   5   3       90.54       84.84     27.92 o 
  -5   5   3      445.80      459.64     14.28 o 
  -4   5   3      322.61      330.83      8.26 o 
  -3   5   3      738.89      746.93      6.34 o 
  -2   5   3     2308.40     2260.52     29.58 o 
  -1   5   3     1614.36     1622.44     36.18 o 
   0   5   3     1845.44     1706.22     22.39 o 
   1   5   3     4017.18     4066.16     21.83 o 
   2   5   3      193.11      223.45      7.58 o 
   3   5   3      988.99     1010.50     13.39 o 
   4   5   3      348.63      374.76     11.75 o 
   5   5   3      101.00      107.42      7.29 o 
   6   5   3       92.22       89.74     34.73 o 
  -7   6   3        2.96        0.06      5.23 o 
  -6   6   3      241.90      216.35     17.85 o 
  -5   6   3      798.20      818.47     34.92 o 
  -4   6   3       47.90       46.41      6.22 o 
  -3   6   3      569.78      560.95      6.39 o 
  -2   6   3      305.04      336.17      7.07 o 
  -1   6   3       47.91       51.12      2.99 o 
   0   6   3     1215.60     1267.65     10.28 o 
   1   6   3      652.77      695.49     10.80 o 
   2   6   3     1509.95     1675.83     20.68 o 
   3   6   3       31.86       41.15     14.36 o 
   4   6   3       80.64       75.69     11.35 o 
   5   6   3      287.08      323.84     14.42 o 
   6   6   3      133.45       99.60     41.92 o 
  -6   7   3        1.75        7.28      5.20 o 
  -5   7   3      114.29      118.47     10.27 o 
  -4   7   3       66.41       58.85      4.52 o 
  -3   7   3       48.49       36.14      3.66 o 
  -2   7   3     1299.09     1428.65     20.01 o 
  -1   7   3      756.51      879.36      9.74 o 
   0   7   3      671.79      751.97      6.97 o 
   1   7   3        5.86       22.07      3.14 o 
   2   7   3     1471.94     1551.44     25.62 o 
   3   7   3      169.15      165.35     13.66 o 
   4   7   3       73.41       69.74     19.42 o 
   5   7   3        3.36        7.58      3.69 o 
   6   7   3      314.66      313.43     18.48 o 
  -6   8   3        5.83        9.66      3.65 o 
  -5   8   3       57.56       57.05     11.52 o 
  -4   8   3      305.17      278.56     13.20 o 
  -3   8   3      121.19      120.22      4.85 o 
  -2   8   3      207.48      247.70      3.87 o 
  -1   8   3     1320.65     1374.93     19.45 o 
   0   8   3     1109.22     1136.18      9.96 o 
   1   8   3      163.41      165.11      6.54 o 
   2   8   3      200.90      235.63      7.71 o 
   3   8   3      251.28      222.53      7.12 o 
   4   8   3       93.92       99.52      7.28 o 
   5   8   3        6.30        6.90      4.41 o 
   6   8   3       10.77       13.93      8.14 o 
  -6   9   3        8.19        9.51      3.81 o 
  -5   9   3      795.65      870.37     16.60 o 
  -4   9   3      141.64      140.87      6.89 o 
  -3   9   3      577.21      573.46      8.39 o 
  -2   9   3      374.99      414.80      7.60 o 
  -1   9   3      344.30      336.52      6.31 o 
   0   9   3      771.26      739.13      7.73 o 
   1   9   3      111.63      101.60      5.97 o 
   2   9   3      169.64      195.83     17.54 o 
   3   9   3      229.34      269.17     15.54 o 
   4   9   3       31.92       36.26      6.01 o 
   5   9   3        1.64        3.89      3.42 o 
   6   9   3       66.49       54.04     26.88 o 
  -6  10   3       17.16       20.20      6.10 o 
  -5  10   3      188.48      185.16      8.72 o 
  -4  10   3       48.40       39.73      8.19 o 
  -3  10   3      302.52      294.03      5.91 o 
  -2  10   3       90.37       85.51      3.33 o 
  -1  10   3        8.96       11.63      2.11 o 
   0  10   3      544.27      554.51     12.27 o 
   1  10   3      684.37      703.17      6.83 o 
   2  10   3      271.02      291.99      6.66 o 
   3  10   3       97.88       92.60      9.49 o 
   4  10   3      346.44      347.73     14.04 o 
   5  10   3       42.60       29.12     12.09 o 
   6  10   3        0.00        5.05      4.03 o 
  -6  11   3       81.86       78.88     10.72 o 
  -5  11   3      220.35      237.08     15.46 o 
  -4  11   3     1115.07     1186.83     30.14 o 
  -3  11   3      248.10      255.78      6.70 o 
  -2  11   3     2417.56     2556.04     22.81 o 
  -1  11   3     1308.95     1419.99     14.50 o 
   0  11   3      321.50      270.60      4.58 o 
   1  11   3     1296.07     1245.00     17.58 o 
   2  11   3      536.36      487.93     10.18 o 
   3  11   3      615.51      632.40     18.72 o 
   4  11   3      330.57      319.92     14.82 o 
   5  11   3        5.20       10.12      3.60 o 
   6  11   3      128.84      111.99     28.86 o 
  -6  12   3       50.97       34.94     18.58 o 
  -5  12   3       26.55       22.43      3.86 o 
  -4  12   3      293.61      254.70     12.41 o 
  -3  12   3        0.18        2.38      1.63 o 
  -2  12   3      302.22      304.77      9.03 o 
  -1  12   3       61.79       66.32      6.37 o 
   0  12   3      181.48      203.32      7.15 o 
   1  12   3      756.04      730.53     20.76 o 
   2  12   3      634.13      625.05     20.69 o 
   3  12   3       59.03       55.97      7.72 o 
   4  12   3        2.98        3.33      2.50 o 
   5  12   3        2.87        5.23      3.77 o 
  -6  13   3        0.43        2.16      2.81 o 
  -5  13   3       43.39       44.00      5.09 o 
  -4  13   3       19.82       21.98      5.88 o 
  -3  13   3        2.34        3.31      1.88 o 
  -2  13   3        6.45        5.64      1.41 o 
  -1  13   3       18.32       23.19      3.55 o 
   0  13   3      811.73      847.80     17.03 o 
   1  13   3      108.98      129.32      5.05 o 
   2  13   3      132.04      136.80      6.90 o 
   3  13   3       96.12      102.50     14.49 o 
   4  13   3      138.02      139.47     26.36 o 
   5  13   3       36.40       25.27      5.61 o 
  -6  14   3        4.61       11.31      4.81 o 
  -5  14   3        4.43        5.30      3.38 o 
  -4  14   3        9.24       13.57      4.11 o 
  -3  14   3      432.22      428.61      9.68 o 
  -2  14   3      174.19      177.73      6.51 o 
  -1  14   3      709.63      775.77     10.82 o 
   0  14   3       92.97      103.35      6.02 o 
   1  14   3        1.98        4.05      1.59 o 
   2  14   3      376.70      357.66      8.55 o 
   3  14   3      220.65      211.78     13.60 o 
   4  14   3      176.14      207.71     14.96 o 
   5  14   3       89.48       92.17     10.00 o 
  -5  15   3      569.66      614.48     20.75 o 
  -4  15   3      147.56      155.30      8.90 o 
  -3  15   3       70.55       78.09     10.48 o 
  -2  15   3     2252.60     2409.87     33.90 o 
  -1  15   3     1020.59     1122.79     15.45 o 
   0  15   3      484.59      460.05      9.23 o 
   1  15   3     1083.58     1062.59     18.80 o 
   2  15   3      478.19      476.13     11.61 o 
   3  15   3       80.59       88.38     17.03 o 
   4  15   3      693.81      737.49     31.04 o 
   5  15   3       12.50       15.67      5.59 o 
  -5  16   3      145.05      144.39     10.59 o 
  -4  16   3        1.13        3.06      2.60 o 
  -3  16   3       11.91       11.88      3.24 o 
  -2  16   3      119.75      135.69      6.52 o 
  -1  16   3        0.08        3.23      1.47 o 
   0  16   3      258.83      248.79      7.32 o 
   1  16   3        2.57        2.63      1.52 o 
   2  16   3      550.94      548.20     17.27 o 
   3  16   3       69.31       62.86      7.57 o 
   4  16   3      148.52      137.45      8.78 o 
   5  16   3        5.64        8.41      3.50 o 
  -5  17   3      262.89      275.72     19.50 o 
  -4  17   3      206.37      210.64      9.46 o 
  -3  17   3      429.14      458.37     13.05 o 
  -2  17   3      386.99      406.02     17.79 o 
  -1  17   3      212.38      194.74      9.00 o 
   0  17   3     1129.18     1150.27     17.60 o 
   1  17   3      563.23      554.11     10.77 o 
   2  17   3       58.13       61.38     12.71 o 
   3  17   3      143.21      145.53     12.11 o 
   4  17   3      100.14      105.60     17.79 o 
   5  17   3      102.41      103.96     16.61 o 
  -5  18   3        2.15        4.22      2.71 o 
  -4  18   3        0.05        0.89      2.88 o 
  -3  18   3       89.05       78.89     14.32 o 
  -2  18   3       56.56       63.43      6.94 o 
  -1  18   3       34.92       39.62      5.97 o 
   0  18   3       28.42       26.85      3.96 o 
   1  18   3       38.70       40.29      4.92 o 
   2  18   3      602.02      613.16     14.67 o 
   3  18   3        5.28       13.64      4.27 o 
   4  18   3        1.12        3.72      2.00 o 
  -5  19   3       66.43       43.63     13.49 o 
  -4  19   3       38.44       39.40      6.97 o 
  -3  19   3       11.04       11.70      3.59 o 
  -2  19   3      358.83      356.67     10.31 o 
  -1  19   3        0.15        2.83      1.81 o 
   0  19   3      359.00      340.12      9.48 o 
   1  19   3       44.35       44.72      4.88 o 
   2  19   3       40.30       43.86      9.58 o 
   3  19   3      105.53       97.12     16.39 o 
   4  19   3        1.26        3.00      5.14 o 
  -4  20   3       16.66       13.26      4.80 o 
  -3  20   3       62.94       60.45      8.83 o 
  -2  20   3      218.65      224.01      8.22 o 
  -1  20   3       55.08       51.29      9.80 o 
   0  20   3        0.47        2.41      2.61 o 
   1  20   3       12.78       13.85      2.95 o 
   2  20   3        0.86        3.34      2.77 o 
   3  20   3       12.88       10.35      4.59 o 
   4  20   3        1.63        3.84      5.20 o 
  -4  21   3      293.16      318.97     12.96 o 
  -3  21   3       21.19       16.69      5.40 o 
  -2  21   3       97.41       97.88     11.29 o 
  -1  21   3       17.20       10.45      3.18 o 
   0  21   3      191.99      188.65      6.92 o 
   1  21   3      595.38      586.12     20.72 o 
   2  21   3       58.91       56.17      7.90 o 
   3  21   3       26.50       26.82      8.25 o 
   4  21   3      478.14      514.38     35.28 o 
  -4  22   3        7.39        5.69      3.00 o 
  -3  22   3       33.02       21.77      7.26 o 
  -2  22   3       10.71        6.97      3.19 o 
  -1  22   3       28.47       28.29      5.31 o 
   0  22   3        8.48        5.85      2.24 o 
   1  22   3       28.67       27.90      7.49 o 
   2  22   3       25.60       25.10      8.34 o 
   3  22   3       93.15       78.91     20.69 o 
  -3  23   3       39.26       29.33      9.28 o 
  -2  23   3       26.21       21.21      5.99 o 
  -1  23   3        1.66        6.31      4.87 o 
   0  23   3       12.35       17.53      5.37 o 
   1  23   3      169.82      163.84     11.50 o 
   2  23   3        3.73        5.56      3.39 o 
   3  23   3        1.85        7.29      3.72 o 
  -3  24   3      197.64      217.07     18.79 o 
  -2  24   3       34.26       27.37      8.81 o 
  -1  24   3        0.84        2.04      2.10 o 
   0  24   3       89.25       85.31     11.35 o 
   1  24   3        2.33        6.77      3.07 o 
   2  24   3       14.47       14.13      5.33 o 
  -2  25   3        0.23        5.68      3.94 o 
  -1  25   3        2.44        6.49      3.13 o 
   0  25   3       75.10       62.79     14.06 o 
   1  25   3       30.56       25.03      7.03 o 
   2  25   3        0.88        3.54      3.77 o 
  -1  26   3       31.96       21.32     10.81 o 
   0  26   3       26.36       16.63      6.78 o 
   1  26   3        4.87        4.64      2.93 o 
  -7   0   4       41.13       36.78      8.85 o 
  -6   0   4      184.10      174.52     38.20 o 
  -5   0   4      135.80      120.61     28.79 o 
  -4   0   4      545.06      506.73     13.21 o 
  -3   0   4        1.49        1.24      0.69 o 
  -2   0   4      395.78      412.73     23.32 o 
  -1   0   4      556.14      558.65     11.41 o 
   0   0   4     2072.59     2039.95     35.96 o 
   1   0   4        1.34        4.16      1.45 o 
   2   0   4     1280.12     1330.33     32.83 o 
   3   0   4     1344.12     1318.22     45.50 o 
   4   0   4     1087.45     1101.54     22.14 o 
   5   0   4      157.29      139.71     37.55 o 
   6   0   4        2.80        1.75      5.44 o 
  -7   1   4       83.87       79.85     19.25 o 
  -6   1   4       13.69       12.78      5.57 o 
  -5   1   4        0.18        1.68      2.16 o 
  -4   1   4       15.07       13.88      2.52 o 
  -3   1   4       77.97       71.23      3.18 o 
  -2   1   4     2022.72     2264.39     18.18 o 
  -1   1   4     1428.93     1353.53     10.35 o 
   0   1   4      577.82      569.55      8.39 o 
   1   1   4     1039.81     1072.11     16.06 o 
   2   1   4      100.27      103.22      4.47 o 
   3   1   4      441.51      459.90      8.79 o 
   4   1   4        9.67       10.63      2.54 o 
   5   1   4        6.65        9.48      5.48 o 
   6   1   4        0.28        4.92      3.87 o 
  -7   2   4        8.98       15.15      5.44 o 
  -6   2   4        2.82        1.78      2.27 o 
  -5   2   4      508.37      446.14     15.76 o 
  -4   2   4      166.11      145.98      4.24 o 
  -3   2   4       25.05       37.57      4.44 o 
  -2   2   4      640.63      746.40      8.44 o 
  -1   2   4      500.59      462.91     10.52 o 
   0   2   4      853.34      829.83      9.71 o 
   1   2   4      329.38      348.92      5.24 o 
   2   2   4      772.59      842.11     14.63 o 
   3   2   4       33.55       31.52      3.96 o 
   4   2   4      131.50      124.13      9.25 o 
   5   2   4       20.00       17.87      5.43 o 
   6   2   4       40.93       24.15     11.26 o 
  -7   3   4      165.85      183.29     22.58 o 
  -6   3   4      222.85      214.45     14.38 o 
  -5   3   4      365.87      310.72     10.29 o 
  -4   3   4      135.91      150.84      5.40 o 
  -3   3   4      356.16      345.63      5.31 o 
  -2   3   4     1008.01      996.43      9.72 o 
  -1   3   4       87.74       67.34      2.66 o 
   0   3   4      317.97      370.47      5.60 o 
   1   3   4       94.40       72.11      3.49 o 
   2   3   4     8550.17     9139.71    121.71 o 
   3   3   4      179.77      198.13      7.22 o 
   4   3   4        1.77        3.81      1.37 o 
   5   3   4      250.83      256.71     12.48 o 
   6   3   4       11.82       10.53      6.45 o 
  -7   4   4        1.00       -0.74      4.84 o 
  -6   4   4        0.08        0.77      2.51 o 
  -5   4   4      897.97      865.88     27.18 o 
  -4   4   4        1.57        3.25      1.84 o 
  -3   4   4        1.74        4.03      1.15 o 
  -2   4   4       46.64       30.09      3.78 o 
  -1   4   4     1322.70     1309.24      7.72 o 
   0   4   4      181.40      150.08      4.09 o 
   1   4   4      463.64      434.46      7.72 o 
   2   4   4     4356.09     4525.00     37.32 o 
   3   4   4      291.72      283.02      6.48 o 
   4   4   4      137.13      138.54      9.73 o 
   5   4   4      123.41      117.17      7.64 o 
   6   4   4      375.83      360.04     19.70 o 
  -7   5   4       14.86        6.54      7.52 o 
  -6   5   4       51.60       38.44     17.14 o 
  -5   5   4       23.67       21.73      4.23 o 
  -4   5   4       55.94       55.53      4.45 o 
  -3   5   4      157.90      156.38      3.78 o 
  -2   5   4     3409.58     3640.06     51.92 o 
  -1   5   4      443.69      498.23      5.94 o 
   0   5   4     1542.80     1587.58     16.37 o 
   1   5   4      318.59      306.53      9.48 o 
   2   5   4       31.80       31.01      2.95 o 
   3   5   4      153.36      166.20      5.69 o 
   4   5   4       57.58       54.26     13.60 o 
   5   5   4        2.23        3.06      2.50 o 
   6   5   4      143.04      145.14     15.18 o 
  -6   6   4      226.82      255.95     16.84 o 
  -5   6   4      307.47      259.18     17.88 o 
  -4   6   4      863.09      844.99     14.93 o 
  -3   6   4        9.49        8.73      1.31 o 
  -2   6   4       25.28       22.43      2.69 o 
  -1   6   4      130.94      116.25      3.75 o 
   0   6   4     1377.99     1397.88     15.77 o 
   1   6   4      301.42      273.74      8.59 o 
   2   6   4      857.70      892.26     11.62 o 
   3   6   4       36.80       29.74      6.19 o 
   4   6   4      743.82      709.42     34.59 o 
   5   6   4      157.96      161.06     13.36 o 
   6   6   4        0.14        1.22      5.73 o 
  -6   7   4      182.07      181.83     45.24 o 
  -5   7   4      190.71      153.24     21.56 o 
  -4   7   4      685.11      704.43     13.74 o 
  -3   7   4      526.40      533.54      8.25 o 
  -2   7   4      109.02      112.31      2.68 o 
  -1   7   4      767.29      789.37      8.62 o 
   0   7   4      260.64      248.22      6.81 o 
   1   7   4      589.67      563.16     10.36 o 
   2   7   4     1205.94     1276.59     14.96 o 
   3   7   4      122.27      119.77      9.82 o 
   4   7   4      176.62      178.61     12.15 o 
   5   7   4      100.15       93.86     23.51 o 
   6   7   4       77.41       53.38     28.40 o 
  -6   8   4       13.22        7.62      3.25 o 
  -5   8   4        4.46       10.02      5.54 o 
  -4   8   4        4.57        6.71      1.71 o 
  -3   8   4       40.86       44.06      4.28 o 
  -2   8   4      242.23      268.89      7.50 o 
  -1   8   4      787.26      840.79     12.39 o 
   0   8   4       88.02       83.17      3.34 o 
   1   8   4     1237.52     1320.73     21.84 o 
   2   8   4      710.38      781.32     20.13 o 
   3   8   4        5.37        3.24      1.73 o 
   4   8   4        0.88        3.29      5.39 o 
   5   8   4       34.53       26.50      9.43 o 
   6   8   4      176.20      170.31     16.61 o 
  -6   9   4       63.50       72.25     10.28 o 
  -5   9   4       88.88       89.58     16.59 o 
  -4   9   4       34.09       34.61      3.75 o 
  -3   9   4      176.52      169.24      4.92 o 
  -2   9   4      158.25      140.24      3.92 o 
  -1   9   4       23.23       21.72      2.52 o 
   0   9   4      108.33       99.05      3.15 o 
   1   9   4      559.01      532.17     10.76 o 
   2   9   4        4.83        2.64      1.47 o 
   3   9   4       14.05       17.48      4.93 o 
   4   9   4       10.62       16.79      4.24 o 
   5   9   4      158.65      141.78     10.30 o 
   6   9   4       59.91       51.45     31.37 o 
  -6  10   4      242.02      235.21     15.62 o 
  -5  10   4       94.37       97.78      9.14 o 
  -4  10   4       81.50       87.95     12.39 o 
  -3  10   4      325.91      305.12      7.02 o 
  -2  10   4      745.28      729.07      9.70 o 
  -1  10   4     1427.00     1529.38     19.47 o 
   0  10   4      134.65      114.34      3.77 o 
   1  10   4      191.35      183.36      3.79 o 
   2  10   4      996.14     1003.63     28.87 o 
   3  10   4      236.08      218.51     13.21 o 
   4  10   4      388.35      435.09     14.74 o 
   5  10   4      252.27      257.18     14.58 o 
  -6  11   4        8.40        8.73      4.45 o 
  -5  11   4      153.20      162.86      8.87 o 
  -4  11   4       40.07       43.53      7.40 o 
  -3  11   4      735.35      726.89     15.86 o 
  -2  11   4        7.85        5.68      1.30 o 
  -1  11   4      116.42      105.84      4.36 o 
   0  11   4      278.06      295.94      5.21 o 
   1  11   4       28.26       25.50      2.87 o 
   2  11   4        0.33        1.57      2.14 o 
   3  11   4       19.84       20.37      5.57 o 
   4  11   4       43.07       40.49      9.76 o 
   5  11   4        0.09        3.66      4.62 o 
  -6  12   4       35.53       27.88     10.23 o 
  -5  12   4       89.15       92.03      8.09 o 
  -4  12   4       12.22       12.58      4.31 o 
  -3  12   4      138.38      129.37      7.57 o 
  -2  12   4      125.07      119.57      4.56 o 
  -1  12   4      276.18      281.96      5.90 o 
   0  12   4     1383.16     1327.84     35.53 o 
   1  12   4      880.13      869.70     12.54 o 
   2  12   4       41.58       35.52      6.71 o 
   3  12   4      116.37      109.87     15.66 o 
   4  12   4      117.58      117.39     16.26 o 
   5  12   4      378.88      364.33     19.36 o 
  -6  13   4       32.11       31.37     10.38 o 
  -5  13   4      158.70      174.65     10.70 o 
  -4  13   4     1139.15     1161.84     22.79 o 
  -3  13   4      514.35      516.97     15.50 o 
  -2  13   4        7.70        5.28      1.53 o 
  -1  13   4     2076.10     2125.88     47.67 o 
   0  13   4     1793.82     1795.60     23.82 o 
   1  13   4       41.18       31.61      2.98 o 
   2  13   4      318.92      337.28      8.74 o 
   3  13   4       64.51       66.97     17.49 o 
   4  13   4       23.26       24.15      6.99 o 
   5  13   4       63.12       52.49     11.25 o 
  -6  14   4       41.24       30.07     16.15 o 
  -5  14   4       17.98       24.95      6.59 o 
  -4  14   4        8.89        8.25      3.51 o 
  -3  14   4      925.73      928.79     25.26 o 
  -2  14   4       64.70       68.03      5.54 o 
  -1  14   4       99.68       99.68      8.33 o 
   0  14   4      877.23      839.79     12.13 o 
   1  14   4       68.09       73.64     12.89 o 
   2  14   4       57.47       58.00      5.30 o 
   3  14   4      147.04      157.00     11.32 o 
   4  14   4      209.46      197.40     14.18 o 
   5  14   4      106.90       92.36     19.74 o 
  -5  15   4        0.62        2.99      3.01 o 
  -4  15   4       32.02       26.29      7.21 o 
  -3  15   4      960.46     1047.03     38.02 o 
  -2  15   4      184.45      193.22      5.77 o 
  -1  15   4      182.02      168.19      5.70 o 
   0  15   4      536.00      533.44     10.74 o 
   1  15   4      521.46      499.56     10.52 o 
   2  15   4       71.06       65.17     11.87 o 
   3  15   4       33.55       33.50      6.84 o 
   4  15   4        3.41        5.44      3.03 o 
   5  15   4      111.47       75.60     23.69 o 
  -5  16   4       14.24       10.22      3.65 o 
  -4  16   4      659.58      663.27     23.85 o 
  -3  16   4       40.20       46.55     11.09 o 
  -2  16   4      379.65      410.83     11.10 o 
  -1  16   4      544.24      551.87      9.33 o 
   0  16   4      677.86      700.50     21.92 o 
   1  16   4     1138.92     1149.30     15.58 o 
   2  16   4      173.66      164.47      9.97 o 
   3  16   4      544.09      549.53     14.76 o 
   4  16   4      111.02      102.47     11.53 o 
   5  16   4      184.82      171.06     19.26 o 
  -5  17   4       47.88       43.06      7.85 o 
  -4  17   4      373.83      370.40     11.70 o 
  -3  17   4       36.87       33.63      8.92 o 
  -2  17   4       80.29       81.24      8.31 o 
  -1  17   4     1976.47     2050.46     46.38 o 
   0  17   4       32.32       31.64      6.13 o 
   1  17   4       96.75       86.45      8.65 o 
   2  17   4      303.71      294.78      9.64 o 
   3  17   4       37.12       36.08      8.90 o 
   4  17   4        2.03        7.21      4.16 o 
  -5  18   4       27.05       25.85      5.59 o 
  -4  18   4       35.07       34.64      7.91 o 
  -3  18   4      163.16      178.36     10.92 o 
  -2  18   4       41.62       36.02      4.42 o 
  -1  18   4      190.38      183.97     13.24 o 
   0  18   4        5.42        7.39      2.58 o 
   1  18   4       16.52       17.93      4.18 o 
   2  18   4       30.85       28.19      7.62 o 
   3  18   4       13.01       13.23      3.32 o 
   4  18   4        4.54        5.62      3.97 o 
  -5  19   4      173.91      168.58     32.35 o 
  -4  19   4      230.88      266.26     13.58 o 
  -3  19   4        9.80       12.05      5.41 o 
  -2  19   4       29.79       29.75      4.20 o 
  -1  19   4      473.08      491.80     11.24 o 
   0  19   4       34.21       35.08      7.04 o 
   1  19   4       38.03       31.47      5.78 o 
   2  19   4       47.77       32.25      9.24 o 
   3  19   4       95.30       85.19     23.14 o 
   4  19   4      168.99      171.40      9.22 o 
  -4  20   4       71.13       79.29     16.72 o 
  -3  20   4      297.93      312.35     20.90 o 
  -2  20   4      132.36      129.50      6.84 o 
  -1  20   4       61.55       54.45     11.79 o 
   0  20   4        6.42        5.85      2.46 o 
   1  20   4      242.99      222.35      8.56 o 
   2  20   4      106.19      111.10     13.35 o 
   3  20   4       31.60       26.36      6.07 o 
   4  20   4       38.01       23.63      8.10 o 
  -4  21   4        6.08        4.43      3.37 o 
  -3  21   4       25.12       28.67      5.57 o 
  -2  21   4        8.90       11.80      2.76 o 
  -1  21   4        0.35        2.27      1.90 o 
   0  21   4       72.47       61.27     12.39 o 
   1  21   4        6.04        3.23      2.28 o 
   2  21   4       14.01       14.57      4.14 o 
   3  21   4        8.57        4.76      3.49 o 
  -4  22   4      189.35      194.14     25.98 o 
  -3  22   4      173.29      162.80      9.50 o 
  -2  22   4      121.17      103.74     25.77 o 
  -1  22   4       63.32       49.97     16.91 o 
   0  22   4      226.32      232.20      7.77 o 
   1  22   4        1.65        5.71      2.36 o 
   2  22   4       61.05       48.88     11.69 o 
   3  22   4       63.79       46.02     15.48 o 
  -3  23   4      154.01      176.01      9.58 o 
  -2  23   4        8.78       12.81      4.42 o 
  -1  23   4       39.23       25.01      7.27 o 
   0  23   4      108.00      101.78      7.29 o 
   1  23   4       56.60       39.92     14.10 o 
   2  23   4       38.50       30.52     11.24 o 
  -3  24   4        0.23        2.16      2.81 o 
  -2  24   4       66.43       55.90      7.05 o 
  -1  24   4        3.71        5.30      3.23 o 
   0  24   4       42.21       30.30      4.74 o 
   1  24   4       77.49       75.82     11.11 o 
   2  24   4       66.94       44.34     17.74 o 
  -2  25   4        0.11       10.06      5.50 o 
  -1  25   4       38.70       27.59     11.25 o 
   0  25   4       79.33       77.65     10.27 o 
   1  25   4        0.59        3.27      2.54 o 
  -1  26   4       43.40       35.40     15.28 o 
   0  26   4        1.32        2.83      2.75 o 
  -7   1   5       18.87       17.41      7.46 o 
  -6   1   5        2.85        4.25      4.31 o 
  -5   1   5        9.57        6.09      2.95 o 
  -4   1   5      138.35      111.02      4.64 o 
  -3   1   5      163.25      154.24      3.63 o 
  -2   1   5      346.36      366.57      7.45 o 
  -1   1   5      855.25      870.57      9.92 o 
   0   1   5        4.95        2.38      1.04 o 
   1   1   5      172.64      182.15      5.85 o 
   2   1   5       67.81       69.03      5.42 o 
   3   1   5        1.45        4.01      1.57 o 
   4   1   5        5.25        4.56      1.77 o 
   5   1   5        0.24        3.03      3.26 o 
   6   1   5       18.10        8.31      5.19 o 
  -7   2   5      126.03       85.20     44.68 o 
  -6   2   5      218.73      236.60     11.53 o 
  -5   2   5      301.34      264.77     10.78 o 
  -4   2   5     1216.30     1238.10     25.41 o 
  -3   2   5      908.85      864.84     11.74 o 
  -2   2   5       11.39        3.79      0.67 o 
  -1   2   5     1143.99     1146.36     12.15 o 
   0   2   5     1955.94     1817.20     22.18 o 
   1   2   5     1859.59     1833.94     17.27 o 
   2   2   5       34.85       31.59      4.40 o 
   3   2   5      384.00      374.93      8.01 o 
   4   2   5      594.00      589.99     21.50 o 
   5   2   5      583.24      608.40     43.33 o 
   6   2   5      167.15      172.82     14.18 o 
  -7   3   5        7.33       10.55      8.08 o 
  -6   3   5       39.59       28.21      9.98 o 
  -5   3   5      131.81      136.64      8.20 o 
  -4   3   5      109.34      111.14      5.12 o 
  -3   3   5        0.28        1.82      1.00 o 
  -2   3   5       57.90       47.40      4.03 o 
  -1   3   5     2539.73     2815.62     38.19 o 
   0   3   5      233.42      264.18      8.13 o 
   1   3   5        4.65        4.38      1.19 o 
   2   3   5      753.53      791.14     10.61 o 
   3   3   5       72.15       72.07      8.93 o 
   4   3   5      119.06      123.51     12.59 o 
   5   3   5        1.29        3.24      2.46 o 
   6   3   5        1.27        5.17      5.61 o 
  -6   4   5      193.63      182.03     11.86 o 
  -5   4   5      318.64      317.54     12.82 o 
  -4   4   5       37.60       36.11      5.51 o 
  -3   4   5     1381.82     1414.03     19.93 o 
  -2   4   5      624.39      617.45     11.57 o 
  -1   4   5     1194.48     1319.40     11.90 o 
   0   4   5        4.56        2.62      1.52 o 
   1   4   5      867.66      862.48     12.30 o 
   2   4   5       32.59       45.39      6.41 o 
   3   4   5       17.31       19.57      3.65 o 
   4   4   5        0.06        3.10      3.10 o 
   5   4   5      287.40      304.23      9.96 o 
   6   4   5       82.36       65.18     40.37 o 
  -6   5   5        0.24        4.28      4.78 o 
  -5   5   5      433.70      418.98     12.12 o 
  -4   5   5     1198.52     1161.78     21.80 o 
  -3   5   5       12.24       11.75      2.09 o 
  -2   5   5       34.48       32.30      4.38 o 
  -1   5   5      592.59      662.74      8.65 o 
   0   5   5        9.95       13.87      1.88 o 
   1   5   5       18.22       26.49      4.75 o 
   2   5   5      334.23      354.88     12.50 o 
   3   5   5      651.01      732.18     16.97 o 
   4   5   5       37.61       29.49     10.16 o 
   5   5   5        2.49        5.16      3.72 o 
   6   5   5      120.15      113.60     15.63 o 
  -6   6   5       18.05       22.55      6.39 o 
  -5   6   5      207.35      214.40     12.33 o 
  -4   6   5      164.72      169.03      6.55 o 
  -3   6   5        9.32        9.11      1.58 o 
  -2   6   5      202.53      190.35      3.25 o 
  -1   6   5     2027.35     2157.33     16.23 o 
   0   6   5      381.46      365.54      6.84 o 
   1   6   5       57.15       47.67      3.49 o 
   2   6   5      240.25      235.47      6.34 o 
   3   6   5     3170.56     3382.64     33.92 o 
   4   6   5       80.78       81.53     23.57 o 
   5   6   5       18.00       19.27      5.56 o 
   6   6   5       33.61       22.43     21.21 o 
  -6   7   5        0.35        6.09      5.02 o 
  -5   7   5      909.71      849.28     22.04 o 
  -4   7   5        0.00        2.72      2.09 o 
  -3   7   5       55.72       57.35      6.86 o 
  -2   7   5       13.01       16.35      2.22 o 
  -1   7   5     2387.22     2500.85     12.71 o 
   0   7   5      193.57      207.57      5.17 o 
   1   7   5        3.03        5.72      2.12 o 
   2   7   5        4.14        5.29      1.48 o 
   3   7   5        6.49        6.62      3.46 o 
   4   7   5       19.18       16.17      4.76 o 
   5   7   5        1.74        4.67      3.53 o 
   6   7   5       13.52       18.06     12.21 o 
  -6   8   5      129.90      122.34     18.52 o 
  -5   8   5      665.94      751.00     24.06 o 
  -4   8   5      941.05     1031.58     22.84 o 
  -3   8   5     1056.95     1073.69     20.06 o 
  -2   8   5       42.96       46.34      5.51 o 
  -1   8   5      101.89       77.20      5.88 o 
   0   8   5     2270.21     2336.69     14.96 o 
   1   8   5      319.44      334.11      7.60 o 
   2   8   5      495.30      499.57     10.51 o 
   3   8   5       88.77      100.39      6.00 o 
   4   8   5      275.67      277.27     13.17 o 
   5   8   5      312.55      378.93     17.06 o 
  -6   9   5       21.70       18.97      7.25 o 
  -5   9   5      101.71       91.41      8.79 o 
  -4   9   5        8.04        6.48      2.41 o 
  -3   9   5      152.61      150.39      4.54 o 
  -2   9   5       15.98       21.59      2.69 o 
  -1   9   5       21.19       26.24      3.51 o 
   0   9   5       27.19       37.66      5.03 o 
   1   9   5        4.98        8.74      2.00 o 
   2   9   5        8.27        7.64      1.99 o 
   3   9   5      343.30      346.99     19.98 o 
   4   9   5        0.78        5.42      3.35 o 
   5   9   5       15.07       10.86      8.45 o 
  -6  10   5       16.17       11.51      6.07 o 
  -5  10   5        0.50        5.36      3.97 o 
  -4  10   5      201.59      184.45      8.66 o 
  -3  10   5        4.81        8.57      2.60 o 
  -2  10   5        1.12        3.28      1.04 o 
  -1  10   5      132.18      132.74      3.77 o 
   0  10   5      434.79      407.03      6.76 o 
   1  10   5     1329.34     1285.37     18.66 o 
   2  10   5       46.35       46.03      7.26 o 
   3  10   5       11.11       16.59      4.99 o 
   4  10   5       35.66       28.81      8.59 o 
   5  10   5        8.56        6.75      3.00 o 
  -6  11   5       48.55       35.85     18.63 o 
  -5  11   5        0.60        5.88      5.20 o 
  -4  11   5       57.66       48.94      9.94 o 
  -3  11   5      546.95      507.86     18.13 o 
  -2  11   5      276.55      268.87      5.75 o 
  -1  11   5        2.18        2.59      1.54 o 
   0  11   5       30.15       39.97      4.24 o 
   1  11   5        8.91        8.61      1.63 o 
   2  11   5       70.32       73.15     11.54 o 
   3  11   5       18.48       18.86      5.66 o 
   4  11   5       41.10       34.68      7.32 o 
   5  11   5       80.05       64.00     24.98 o 
  -6  12   5      150.82      157.72      9.73 o 
  -5  12   5      275.79      254.67     16.22 o 
  -4  12   5      451.55      468.82     11.59 o 
  -3  12   5      284.85      292.98     12.37 o 
  -2  12   5      328.36      315.21      7.68 o 
  -1  12   5      341.19      335.49      6.85 o 
   0  12   5       32.93       30.75      3.87 o 
   1  12   5     1444.18     1554.34     18.69 o 
   2  12   5      167.45      180.48      6.67 o 
   3  12   5      318.04      347.98     15.67 o 
   4  12   5      177.98      198.13     10.91 o 
   5  12   5      189.96      171.31     11.98 o 
  -6  13   5       15.54       12.26      6.56 o 
  -5  13   5       20.66       18.14     10.21 o 
  -4  13   5        6.80        5.32      2.61 o 
  -3  13   5      145.00      138.16      8.76 o 
  -2  13   5     1145.12     1197.88     30.56 o 
  -1  13   5        9.46       12.55      2.09 o 
   0  13   5       55.80       56.53      5.95 o 
   1  13   5      113.64      114.67      6.21 o 
   2  13   5       16.78       18.11      3.44 o 
   3  13   5        4.33        3.65      3.05 o 
   4  13   5      158.79      143.36     23.14 o 
   5  13   5        0.49        2.38      4.27 o 
  -6  14   5        1.37        0.51      4.69 o 
  -5  14   5      187.73      196.73     12.79 o 
  -4  14   5       42.14       43.47      6.41 o 
  -3  14   5      260.26      264.19     11.15 o 
  -1  14   5      376.81      360.89     13.68 o 
   0  14   5     2793.62     2917.38     29.93 o 
   1  14   5      711.46      718.99     13.73 o 
   2  14   5      826.02      885.24     43.50 o 
   3  14   5      468.92      492.92     31.41 o 
   4  14   5      561.73      612.88     33.57 o 
   5  14   5       15.21       10.47      5.98 o 
  -5  15   5       21.58       14.72      6.27 o 
  -4  15   5        9.09       10.23      3.88 o 
  -3  15   5      169.00      157.85     13.96 o 
  -2  15   5      169.30      160.72      5.24 o 
  -1  15   5      179.52      183.52      6.40 o 
   0  15   5     1200.94     1154.69     26.93 o 
   1  15   5        7.77        9.49      2.24 o 
   2  15   5      301.83      326.95     13.16 o 
   3  15   5      160.03      149.52     10.67 o 
   4  15   5        2.29        3.74      3.26 o 
  -5  16   5        9.48       17.27      6.03 o 
  -4  16   5       43.60       40.16     11.39 o 
  -3  16   5       25.17       20.63      4.00 o 
  -2  16   5      667.56      678.19     35.69 o 
  -1  16   5      162.67      160.47      7.41 o 
   0  16   5      367.19      335.55      8.42 o 
   1  16   5      160.73      163.99      8.04 o 
   2  16   5       70.69       65.02     13.58 o 
   3  16   5        0.04        4.04      3.06 o 
   4  16   5        5.23        6.82      3.03 o 
  -5  17   5       50.95       40.46     15.33 o 
  -4  17   5       16.31        8.90      3.38 o 
  -3  17   5        0.86        3.77      3.46 o 
  -2  17   5      279.41      268.72      9.18 o 
  -1  17   5       25.74       21.66      3.58 o 
   0  17   5        3.00        3.90      1.67 o 
   1  17   5        0.02        2.74      2.61 o 
   2  17   5       12.87       13.22      3.43 o 
   3  17   5        0.64        4.14      2.69 o 
   4  17   5       23.99       21.98      8.37 o 
  -5  18   5      156.97      168.51     12.54 o 
  -4  18   5        8.41        6.73      4.04 o 
  -3  18   5      525.06      558.46     18.63 o 
  -2  18   5      466.68      506.86     20.49 o 
  -1  18   5      244.09      251.47     10.24 o 
   0  18   5      842.40      829.38     26.96 o 
   1  18   5      142.51      153.52      8.35 o 
   2  18   5      532.03      553.83     42.17 o 
   3  18   5      246.13      244.20     16.55 o 
   4  18   5      106.08      115.96     28.09 o 
  -4  19   5        4.93        8.41      3.30 o 
  -3  19   5        0.00        4.66      3.00 o 
  -2  19   5        9.60        8.80      3.60 o 
  -1  19   5       82.04       93.20      6.84 o 
   0  19   5       27.74       20.82      4.59 o 
   1  19   5       57.04       50.21     10.21 o 
   2  19   5       43.95       34.94     11.39 o 
   3  19   5        3.86        4.60      2.71 o 
   4  19   5        4.69        8.52      4.01 o 
  -4  20   5       75.36       61.83      7.84 o 
  -3  20   5        6.71        8.82      3.70 o 
  -2  20   5      105.84      109.77      7.62 o 
  -1  20   5      130.84      130.87      5.95 o 
   0  20   5      184.17      170.95      8.10 o 
   1  20   5      198.74      199.58      7.72 o 
   2  20   5        1.99        7.06      3.62 o 
   3  20   5       15.77       17.89      5.88 o 
  -4  21   5        1.08        3.92      4.00 o 
  -3  21   5        0.54        3.26      1.99 o 
  -2  21   5       10.78       15.87      5.26 o 
  -1  21   5       81.50       76.50      8.07 o 
   0  21   5       99.58       89.74      9.05 o 
   1  21   5       11.16        9.16      3.67 o 
   2  21   5        3.98        4.91      3.19 o 
   3  21   5        0.01        2.95      3.60 o 
  -3  22   5       19.44       16.02      6.98 o 
  -2  22   5       56.20       57.88     13.58 o 
  -1  22   5       29.73       20.49      5.42 o 
   0  22   5       12.43        9.11      3.42 o 
   1  22   5        0.16        4.03      3.02 o 
   2  22   5       12.43       18.53      5.00 o 
  -3  23   5        0.10        0.39      4.16 o 
  -2  23   5       12.28        8.82      4.56 o 
  -1  23   5        7.70       10.12      3.29 o 
   0  23   5       24.17       16.11      5.62 o 
   1  23   5        7.18        5.83      3.85 o 
   2  23   5       32.74       25.04      8.01 o 
  -2  24   5      263.34      298.34     14.30 o 
  -1  24   5      150.73      154.22      8.27 o 
   0  24   5      138.60      137.14      6.68 o 
   1  24   5        2.17        4.65      3.81 o 
  -1  25   5       18.17       14.83      4.83 o 
   0  25   5       24.75       22.64      5.51 o 
  -6   0   6        1.29        4.99      4.13 o 
  -5   0   6      441.19      466.42     19.19 o 
  -4   0   6      918.66      978.97     24.37 o 
  -3   0   6     2496.29     2649.85     31.54 o 
  -2   0   6     1439.10     1394.96     61.57 o 
  -1   0   6       61.65       46.85      5.23 o 
   0   0   6     1457.85     1440.06     37.70 o 
   1   0   6     1700.01     1722.13     20.75 o 
   2   0   6      485.62      491.33     13.47 o 
   3   0   6       14.77       12.79      4.50 o 
   4   0   6        4.73        6.18      3.04 o 
   5   0   6      209.79      232.78     15.77 o 
  -6   1   6        0.34        3.37      3.69 o 
  -5   1   6        9.80       13.52      5.87 o 
  -4   1   6        0.04        2.88      1.94 o 
  -3   1   6      196.54      211.26      6.84 o 
  -2   1   6        1.56        1.50      0.67 o 
  -1   1   6      132.96      122.86      5.34 o 
   0   1   6      454.25      485.00     10.15 o 
   1   1   6      842.44      848.88     11.17 o 
   2   1   6      198.71      185.72      8.82 o 
   3   1   6      229.79      229.01      7.66 o 
   4   1   6       17.64       18.83      4.96 o 
   5   1   6       65.05       56.57     19.06 o 
  -6   2   6        1.61        4.51      3.30 o 
  -5   2   6        5.23        4.81      1.71 o 
  -4   2   6     1434.30     1484.17     22.37 o 
  -3   2   6       44.33       43.72      4.03 o 
  -2   2   6      147.89      170.44      6.32 o 
  -1   2   6        2.27        1.80      1.10 o 
   0   2   6       11.92       13.73      3.16 o 
   1   2   6       98.63       99.24      3.53 o 
   2   2   6       40.16       49.20      5.91 o 
   3   2   6      313.17      330.58      9.50 o 
   4   2   6       68.30       64.14      9.02 o 
   5   2   6       27.96       29.02      5.72 o 
  -6   3   6       24.73       17.91      4.91 o 
  -5   3   6      134.54      109.90      6.47 o 
  -4   3   6       17.53       14.55      2.59 o 
  -3   3   6     1867.20     1867.73     37.88 o 
  -2   3   6      104.81      108.35      4.20 o 
  -1   3   6      131.21      139.68      6.13 o 
   0   3   6     3881.05     4027.37     47.76 o 
   1   3   6     1029.55     1043.57     11.99 o 
   2   3   6      165.63      153.88      8.32 o 
   3   3   6        1.44        5.69      2.40 o 
   4   3   6      120.19      102.84     21.47 o 
   5   3   6       78.63       70.59     13.39 o 
  -6   4   6       13.79       10.37      4.79 o 
  -5   4   6        1.67        3.79      2.64 o 
  -4   4   6     1687.76     1719.11     22.88 o 
  -3   4   6      846.96      894.86     21.23 o 
  -2   4   6      543.82      576.77      7.80 o 
  -1   4   6        7.37       19.00      3.61 o 
   0   4   6     2875.06     3033.01     29.43 o 
   1   4   6     1406.18     1400.66     27.60 o 
   2   4   6      269.48      282.99      7.86 o 
   3   4   6      240.27      208.63      6.92 o 
   4   4   6      524.99      569.19     12.84 o 
   5   4   6       51.64       40.57     12.32 o 
  -6   5   6        7.10        9.33      6.27 o 
  -5   5   6        0.18        3.87      2.78 o 
  -4   5   6     1319.25     1327.86     42.02 o 
  -3   5   6      199.53      198.93      5.19 o 
  -2   5   6       25.38       31.51      2.87 o 
  -1   5   6      102.24       88.09      3.21 o 
   0   5   6      317.63      304.98      6.59 o 
   1   5   6        6.95       12.54      2.96 o 
   2   5   6      177.37      180.26      6.22 o 
   3   5   6      386.81      366.68     11.37 o 
   4   5   6       26.10       30.23      9.15 o 
   5   5   6       73.54       52.40     17.26 o 
  -6   6   6       28.19       31.82      8.20 o 
  -5   6   6      122.90      113.37      6.47 o 
  -4   6   6     1043.71     1033.09     55.52 o 
  -3   6   6      276.77      257.34      6.11 o 
  -2   6   6       67.80       52.42      4.69 o 
  -1   6   6      598.08      690.71      7.76 o 
   0   6   6      374.38      433.46      7.53 o 
   1   6   6      912.02      888.81     12.52 o 
   2   6   6      260.52      251.29      8.11 o 
   3   6   6      289.75      261.53      8.31 o 
   4   6   6      149.92      171.46     18.15 o 
   5   6   6      308.69      313.85     16.50 o 
  -6   7   6        5.14        6.30      6.77 o 
  -5   7   6      188.12      161.18      7.92 o 
  -4   7   6        0.82        5.35      2.15 o 
  -3   7   6        8.76       11.61      2.38 o 
  -2   7   6      310.23      292.39      6.41 o 
  -1   7   6      496.28      504.59      6.53 o 
   0   7   6      249.04      269.34      6.43 o 
   1   7   6      240.04      221.41      6.28 o 
   2   7   6        1.08        2.24      1.92 o 
   3   7   6      142.55      130.29      7.97 o 
   4   7   6        0.17        1.78      2.59 o 
   5   7   6       26.68       29.63     10.05 o 
  -6   8   6       39.13       18.05     11.68 o 
  -5   8   6        0.10        7.13      5.14 o 
  -4   8   6       70.46       63.42      9.61 o 
  -3   8   6        1.04        2.46      1.16 o 
  -2   8   6       55.34       52.91      3.88 o 
  -1   8   6      270.44      305.72      6.26 o 
   0   8   6       79.27       83.84      6.13 o 
   1   8   6        3.05        6.34      1.93 o 
   2   8   6      135.74      136.92      8.30 o 
   3   8   6      227.91      209.63     10.21 o 
   4   8   6      153.54      144.30     18.52 o 
   5   8   6       17.80       18.05      7.83 o 
  -6   9   6        3.43        4.74      3.12 o 
  -5   9   6        3.64        9.60      6.33 o 
  -4   9   6      165.67      145.09      6.12 o 
  -3   9   6     1050.22     1026.36     17.29 o 
  -2   9   6      134.36      138.41      4.01 o 
  -1   9   6      277.10      274.56      5.86 o 
   0   9   6      183.46      194.87      9.43 o 
   1   9   6      246.24      224.21      9.67 o 
   2   9   6      318.02      287.15      9.00 o 
   3   9   6      128.09      118.07     16.49 o 
   4   9   6        0.74        2.81      3.55 o 
   5   9   6       46.87       33.84     16.90 o 
  -6  10   6       67.92       62.86     12.32 o 
  -5  10   6      147.12      154.67     11.50 o 
  -4  10   6       94.41      105.09      7.94 o 
  -3  10   6      271.52      263.22     12.78 o 
  -2  10   6      998.52     1008.50     14.53 o 
  -1  10   6      606.82      594.75     17.05 o 
   0  10   6      451.61      443.96      7.67 o 
   1  10   6       44.07       46.46      7.65 o 
   2  10   6      190.76      226.78      7.98 o 
   3  10   6      395.90      451.59     23.05 o 
   4  10   6      295.80      303.73     15.47 o 
   5  10   6      121.48      121.38      9.55 o 
  -6  11   6       25.06       16.64      7.98 o 
  -5  11   6        2.67        3.23      4.25 o 
  -4  11   6       37.09       21.62      5.45 o 
  -3  11   6       99.72       93.60      9.28 o 
  -2  11   6       49.32       48.21      3.81 o 
  -1  11   6        2.25        4.18      1.55 o 
   0  11   6       13.46       15.26      2.22 o 
   1  11   6       12.37       16.56      3.93 o 
   2  11   6       46.12       41.61      4.75 o 
   3  11   6       15.93       25.00      5.30 o 
   4  11   6        0.26        4.74      4.54 o 
   5  11   6       71.81       49.53     22.01 o 
  -6  12   6        5.77        6.88      4.28 o 
  -5  12   6        8.52       14.97      9.45 o 
  -4  12   6      236.12      223.59     11.23 o 
  -3  12   6      144.98      161.45     10.16 o 
  -2  12   6      110.80      114.65     13.24 o 
  -1  12   6      333.39      320.05      6.57 o 
   0  12   6       98.47       88.22      5.71 o 
   1  12   6     2251.41     2322.02     32.77 o 
   2  12   6      384.52      379.09     13.23 o 
   3  12   6        0.12        4.65      3.55 o 
   4  12   6       98.57      122.39     13.02 o 
   5  12   6      263.50      258.52     21.16 o 
  -6  13   6        5.21       10.75      4.60 o 
  -5  13   6        2.79        3.02      3.88 o 
  -4  13   6       10.39        8.72      2.86 o 
  -3  13   6       44.60       36.51      9.77 o 
  -2  13   6      105.02       89.55      8.47 o 
  -1  13   6       92.32       88.11      4.59 o 
   0  13   6      698.06      707.25     17.14 o 
   1  13   6      134.83      153.76      7.93 o 
   2  13   6      265.02      246.76     14.65 o 
   3  13   6      489.91      518.68     31.27 o 
   4  13   6       32.73       34.29     16.02 o 
   5  13   6       56.02       42.92     22.82 o 
  -5  14   6      235.14      254.34     15.09 o 
  -4  14   6        9.34        8.54      4.32 o 
  -3  14   6      128.43      100.83     14.02 o 
  -2  14   6     1136.96     1045.04     79.43 o 
  -1  14   6     1327.16     1375.56     18.28 o 
   0  14   6       16.56       16.41      2.20 o 
   1  14   6      375.84      359.18     13.96 o 
   2  14   6      446.74      451.38     10.97 o 
   3  14   6      212.97      220.09     18.98 o 
   4  14   6        0.04        3.87      3.68 o 
  -5  15   6        7.95        9.83      5.99 o 
  -4  15   6       14.03        9.28      3.98 o 
  -3  15   6       40.68       30.78      5.43 o 
  -2  15   6      136.86      124.34      8.35 o 
  -1  15   6      249.41      229.45      7.36 o 
   0  15   6       24.16       16.48      2.75 o 
   1  15   6      461.52      426.00     18.86 o 
   2  15   6       21.90       24.34      5.07 o 
   3  15   6        7.25        6.24      2.81 o 
   4  15   6       16.68       22.02      7.59 o 
  -5  16   6      122.39      111.96     22.51 o 
  -4  16   6      365.53      410.55     12.68 o 
  -3  16   6       83.97       89.63      9.05 o 
  -2  16   6       28.92       19.63      5.60 o 
  -1  16   6     2075.69     2137.92     30.43 o 
   0  16   6       60.06       56.82      4.71 o 
   1  16   6      908.44      948.26     40.78 o 
   2  16   6      359.26      391.72     12.99 o 
   3  16   6      293.26      314.91     14.87 o 
   4  16   6      245.90      257.12     11.29 o 
  -5  17   6        7.47        4.96      4.32 o 
  -4  17   6       10.41       11.24      3.16 o 
  -3  17   6        1.42        3.15      2.30 o 
  -2  17   6        3.11        6.76      2.67 o 
  -1  17   6       48.80       40.63      7.00 o 
   0  17   6      380.05      378.40     12.72 o 
   1  17   6       24.14       20.76      4.25 o 
   2  17   6       56.99       49.03     10.85 o 
   3  17   6      404.82      410.76     21.35 o 
   4  17   6       49.21       53.64     10.06 o 
  -4  18   6        1.54        3.21      3.35 o 
  -3  18   6        0.09        4.74      2.64 o 
  -2  18   6       14.45       10.43      3.04 o 
  -1  18   6      178.49      167.54      6.97 o 
   0  18   6       56.23       52.93      6.47 o 
   1  18   6       73.74       59.32      7.23 o 
   2  18   6       42.77       46.19      7.35 o 
   3  18   6       39.03       32.76     12.78 o 
  -4  19   6       69.20       49.50     18.10 o 
  -3  19   6       17.00       17.10      5.06 o 
  -2  19   6       38.79       48.24      9.62 o 
  -1  19   6        0.06        2.03      1.63 o 
   0  19   6      266.30      279.46      9.37 o 
   1  19   6        2.02        7.15      2.30 o 
   2  19   6        0.11        6.38      3.02 o 
   3  19   6       71.67       60.97      9.09 o 
  -4  20   6       27.55       25.94      8.14 o 
  -3  20   6        1.71        3.17      2.51 o 
  -2  20   6      357.37      341.13     10.08 o 
  -1  20   6      271.57      277.78     10.53 o 
   0  20   6        4.38        3.87      2.28 o 
   1  20   6        1.12        2.62      2.18 o 
   2  20   6      162.32      164.37      9.47 o 
   3  20   6      150.83      157.65     14.15 o 
  -3  21   6       20.52       17.71      7.03 o 
  -2  21   6      131.91      139.04     10.02 o 
  -1  21   6        2.32        4.83      2.10 o 
   0  21   6        0.00        3.95      2.72 o 
   1  21   6        3.51        6.91      3.03 o 
   2  21   6       28.45       33.78     11.13 o 
  -3  22   6       25.09       13.60      6.13 o 
  -2  22   6        7.62       10.05      7.10 o 
  -1  22   6      137.55      128.43      9.54 o 
   0  22   6        2.12        2.51      2.45 o 
   1  22   6      141.43      151.13     10.35 o 
   2  22   6       15.76       13.43      5.63 o 
  -2  23   6       82.09      100.44     19.41 o 
  -1  23   6       37.11       37.39     11.87 o 
   0  23   6       99.18      103.52     14.73 o 
   1  23   6        1.44        1.61      2.79 o 
  -2  24   6       58.68       54.98     10.54 o 
  -1  24   6       11.56        9.96      6.48 o 
   0  24   6       22.06        9.63      4.11 o 
   1  24   6       74.85       75.28      8.74 o 
  -6   1   7       33.99       32.34     13.05 o 
  -5   1   7        6.61        4.76      2.33 o 
  -4   1   7      769.15      751.16     16.93 o 
  -3   1   7      669.37      700.84     13.22 o 
  -2   1   7     1324.31     1389.69     14.99 o 
  -1   1   7      161.75      161.88      6.06 o 
   0   1   7      256.76      229.34      5.40 o 
   1   1   7     4379.29     4571.56     28.81 o 
   2   1   7     1341.18     1333.50     31.28 o 
   3   1   7       77.76       79.89      7.44 o 
   4   1   7      160.83      155.03      7.26 o 
   5   1   7      238.07      240.14     17.50 o 
  -6   2   7       50.65       56.65     16.57 o 
  -5   2   7        0.80        1.88      1.71 o 
  -4   2   7       12.93       17.93      3.59 o 
  -3   2   7     1580.78     1593.61     21.17 o 
  -2   2   7      117.46      107.33      6.35 o 
  -1   2   7      248.43      253.25     10.57 o 
   0   2   7      313.22      308.01     10.98 o 
   1   2   7      720.44      743.00     10.17 o 
   2   2   7        4.64        6.14      1.98 o 
   3   2   7        1.67        4.01      1.66 o 
   4   2   7      116.42      110.68      8.04 o 
   5   2   7       65.63       54.71     17.97 o 
  -6   3   7       10.44       12.87      3.73 o 
  -5   3   7        0.19        1.61      2.30 o 
  -4   3   7      136.49      129.16      5.37 o 
  -3   3   7     1007.60     1008.54     15.39 o 
  -2   3   7        6.12       10.00      2.38 o 
  -1   3   7      736.59      763.81     10.55 o 
   0   3   7        2.76        4.92      1.71 o 
   1   3   7       36.33       47.76      5.43 o 
   2   3   7      211.35      214.19      6.73 o 
   3   3   7      329.84      334.23     11.67 o 
   4   3   7      133.60      136.33     10.28 o 
   5   3   7       12.64       10.00      4.56 o 
  -6   4   7        2.88        6.82      4.55 o 
  -5   4   7        0.19        3.79      3.53 o 
  -4   4   7        2.59        5.45      2.22 o 
  -3   4   7      758.83      732.65     27.86 o 
  -2   4   7      278.72      293.96      5.86 o 
  -1   4   7      642.89      743.12     18.63 o 
   0   4   7      464.58      484.42     21.47 o 
   1   4   7       42.08       49.22      4.18 o 
   2   4   7       71.56       61.14      7.03 o 
   3   4   7        4.87        8.99      2.76 o 
   4   4   7       15.60       13.05      4.14 o 
   5   4   7        9.96        5.43      3.94 o 
  -6   5   7       36.50       38.29     13.72 o 
  -5   5   7       89.58       97.00      8.66 o 
  -4   5   7      281.98      271.93     12.78 o 
  -3   5   7     1519.04     1587.80     30.86 o 
  -2   5   7      319.20      309.77      9.05 o 
  -1   5   7       54.38       49.23      4.91 o 
   0   5   7      634.58      621.88     10.16 o 
   1   5   7     1149.25     1117.08     66.57 o 
   2   5   7      886.00      867.66     21.30 o 
   3   5   7      798.48      778.80     29.24 o 
   4   5   7        0.55        2.21      3.34 o 
   5   5   7      260.25      253.57     13.30 o 
  -6   6   7       28.91       17.94     15.06 o 
  -5   6   7       30.40       25.12      5.09 o 
  -4   6   7      729.25      659.24     19.27 o 
  -3   6   7      195.34      174.69      5.24 o 
  -2   6   7      615.29      675.20     10.83 o 
  -1   6   7     1148.19     1254.84     12.90 o 
   0   6   7       32.61       35.45      4.39 o 
   1   6   7       21.90       27.96      5.21 o 
   2   6   7      348.54      346.37     10.15 o 
   3   6   7      227.17      232.24     10.09 o 
   4   6   7       76.35       61.14     19.54 o 
   5   6   7        7.43        6.31      6.45 o 
  -6   7   7       61.03       67.37     11.05 o 
  -5   7   7        3.60        5.89      2.79 o 
  -4   7   7      623.93      574.71     16.12 o 
  -3   7   7      539.89      526.59     12.89 o 
  -2   7   7      252.09      260.32      8.88 o 
  -1   7   7        0.89        2.98      1.61 o 
   0   7   7      370.41      337.41      8.27 o 
   1   7   7      864.38      815.41     41.60 o 
   2   7   7       10.78        8.98      2.87 o 
   3   7   7      404.05      409.75     12.68 o 
   4   7   7      370.87      351.65     14.63 o 
   5   7   7       73.43       75.00     11.22 o 
  -6   8   7        4.50        7.02      5.03 o 
  -5   8   7       10.04       11.80      4.11 o 
  -4   8   7       98.08      103.22     14.58 o 
  -3   8   7       70.01       65.20      5.86 o 
  -2   8   7        1.99        4.55      1.49 o 
  -1   8   7       58.03       81.12      6.25 o 
   0   8   7      256.06      243.79      7.43 o 
   1   8   7       64.29       66.63     10.88 o 
   2   8   7       41.40       50.46      7.99 o 
   3   8   7      213.42      223.27      8.07 o 
   4   8   7      207.97      186.87     11.18 o 
   5   8   7       39.91       35.47     16.35 o 
  -6   9   7       73.45       57.63     17.69 o 
  -5   9   7       60.26       70.83      8.07 o 
  -4   9   7       84.89       82.61      7.69 o 
  -3   9   7      177.65      136.58      7.42 o 
  -2   9   7       16.83       20.29      3.78 o 
  -1   9   7      189.87      176.76      5.21 o 
   0   9   7      266.30      290.77     10.08 o 
   1   9   7       73.26       84.65      8.55 o 
   2   9   7       63.34       56.95      5.91 o 
   3   9   7      171.93      198.11     13.38 o 
   4   9   7      112.88      146.43     19.04 o 
   5   9   7        5.24       12.87      8.84 o 
  -6  10   7        0.20        2.53      3.33 o 
  -5  10   7        0.49        3.17      3.24 o 
  -4  10   7      233.33      191.77     16.66 o 
  -3  10   7      162.61      149.11      7.78 o 
  -2  10   7       98.57       87.66     11.59 o 
  -1  10   7       21.58       23.14      3.20 o 
   0  10   7      115.78      119.33      7.06 o 
   1  10   7        4.46        6.17      2.14 o 
   2  10   7      231.67      222.20      8.65 o 
   3  10   7      198.32      187.31     12.07 o 
   4  10   7       12.45       13.89      4.38 o 
   5  10   7        4.70        6.81      4.93 o 
  -6  11   7       29.87       18.02     10.06 o 
  -5  11   7      118.69      108.69     10.38 o 
  -4  11   7      232.83      227.05     11.13 o 
  -3  11   7       85.03       91.03      9.14 o 
  -2  11   7       21.55       18.32      3.43 o 
  -1  11   7      595.64      627.43     10.40 o 
   0  11   7      242.11      228.49      6.11 o 
   1  11   7      930.59      897.22     15.83 o 
   2  11   7        2.09        3.46      2.44 o 
   3  11   7      169.73      165.26     17.21 o 
   4  11   7      572.56      625.82     43.24 o 
  -6  12   7        1.64        2.55      4.37 o 
  -5  12   7        6.04        9.41      4.34 o 
  -4  12   7       21.04       21.99      8.08 o 
  -3  12   7      229.68      197.96      8.94 o 
  -2  12   7      139.73      118.21      7.11 o 
  -1  12   7      238.90      230.98      5.39 o 
   0  12   7      469.96      455.80      7.79 o 
   1  12   7        8.74        8.85      2.34 o 
   2  12   7       96.10       96.21      6.82 o 
   3  12   7       41.58       46.60     16.13 o 
   4  12   7        0.60        2.26      3.42 o 
  -5  13   7        6.53        5.47      4.72 o 
  -4  13   7       71.64       63.43      8.24 o 
  -3  13   7      363.69      314.41     16.78 o 
  -2  13   7        0.22        3.39      1.99 o 
  -1  13   7       87.85       90.02      5.22 o 
   0  13   7      151.29      135.06      5.73 o 
   1  13   7       75.90       80.00      8.21 o 
   2  13   7      259.52      240.96      8.03 o 
   3  13   7        7.64        8.24      7.78 o 
   4  13   7       15.98       13.26      5.49 o 
  -5  14   7        0.29        6.20      5.17 o 
  -4  14   7       12.68       11.27      2.97 o 
  -3  14   7      115.50      118.58     10.06 o 
  -2  14   7      286.34      283.38      8.40 o 
  -1  14   7       25.68       25.15      3.59 o 
   0  14   7      428.46      425.67     10.41 o 
   1  14   7       42.94       48.59      5.86 o 
   2  14   7      326.05      321.18     10.58 o 
   3  14   7      266.26      312.36     43.80 o 
   4  14   7       17.00        9.27      9.65 o 
  -5  15   7      103.78      133.43     31.43 o 
  -4  15   7        0.18        3.72      2.03 o 
  -3  15   7       53.13       36.86     13.58 o 
  -2  15   7      333.85      378.63     11.46 o 
  -1  15   7       37.65       39.50      5.87 o 
   0  15   7      570.39      575.56     15.25 o 
   1  15   7      189.73      183.49     11.83 o 
   2  15   7      191.15      203.27     16.29 o 
   3  15   7      167.39      179.02     15.78 o 
   4  15   7      273.28      291.92     18.86 o 
  -5  16   7        6.20        5.38      4.06 o 
  -4  16   7       22.37       29.58      5.69 o 
  -3  16   7       43.99       32.52      5.56 o 
  -2  16   7       32.50       25.50      4.17 o 
  -1  16   7      230.55      219.74      6.42 o 
   0  16   7      224.16      225.72      7.63 o 
   1  16   7       62.12       56.55      5.99 o 
   2  16   7       18.53       23.32      5.53 o 
   3  16   7       25.74       24.60      6.53 o 
   4  16   7       12.83       18.01      7.11 o 
  -4  17   7       71.33       60.97     11.09 o 
  -3  17   7      125.38      134.91     15.06 o 
  -2  17   7       68.84       57.16      6.66 o 
  -1  17   7      293.92      303.01      7.32 o 
   0  17   7        2.53        3.57      2.34 o 
   1  17   7       31.65       30.35      6.27 o 
   2  17   7      141.69      142.81     11.63 o 
   3  17   7        5.34        9.81      3.87 o 
  -4  18   7        6.59        8.52      2.89 o 
  -3  18   7      119.25      109.75     21.96 o 
  -2  18   7      171.08      160.39     11.52 o 
  -1  18   7       40.70       40.59      8.09 o 
   0  18   7      383.81      402.44     13.65 o 
   1  18   7        2.17        3.73      2.25 o 
   2  18   7        2.96        4.11      2.98 o 
   3  18   7      125.25       91.40     24.79 o 
  -4  19   7        3.33        6.84      3.40 o 
  -3  19   7       24.58       18.75      8.66 o 
  -2  19   7       23.22       19.17      6.54 o 
  -1  19   7      108.56      110.13      7.75 o 
   0  19   7      108.75      102.98      6.25 o 
   1  19   7       82.41       73.58     14.20 o 
   2  19   7       68.11       49.12     16.58 o 
   3  19   7       16.12       10.97      5.26 o 
  -4  20   7        7.08        7.15      5.10 o 
  -3  20   7       23.90       23.41      6.70 o 
  -2  20   7       11.99       14.15      6.83 o 
  -1  20   7       10.57       10.72      4.45 o 
   0  20   7       10.51       11.85      3.84 o 
   1  20   7       21.86       18.35      7.65 o 
   2  20   7      104.62       81.77     23.52 o 
  -3  21   7       39.82       34.35      9.79 o 
  -2  21   7      327.15      352.16     24.37 o 
  -1  21   7      446.66      459.32     13.65 o 
   0  21   7       21.38       22.42      7.07 o 
   1  21   7       31.46       28.14      6.76 o 
   2  21   7       38.62       34.85      6.52 o 
  -3  22   7        0.89       -0.27      4.81 o 
  -2  22   7       12.31        9.79      5.07 o 
  -1  22   7        1.06        2.24      3.77 o 
   0  22   7        6.11        7.08      2.73 o 
   1  22   7      103.22       97.32      8.33 o 
  -2  23   7       93.67       66.42     31.88 o 
  -1  23   7        1.23        1.96      4.67 o 
   0  23   7        0.64        3.69      2.17 o 
   1  23   7        5.74        6.61      3.92 o 
  -6   0   8       23.17       27.86     10.46 o 
  -5   0   8       55.56       56.44     20.11 o 
  -4   0   8       12.34       12.52      4.82 o 
  -3   0   8     1448.18     1420.12     78.80 o 
  -2   0   8     1269.68     1222.82     33.27 o 
  -1   0   8        6.61       13.04      4.46 o 
   0   0   8      441.59      400.15     22.03 o 
   1   0   8       39.57       33.08      7.80 o 
   2   0   8       38.39       41.71      9.19 o 
   3   0   8      164.43      139.66      8.69 o 
   4   0   8       21.83       21.37      9.61 o 
   5   0   8      560.41      541.54     25.78 o 
  -6   1   8       17.43       11.73      5.53 o 
  -5   1   8       55.14       57.66      7.29 o 
  -4   1   8       32.93       33.74      6.09 o 
  -3   1   8     1399.03     1420.26     23.48 o 
  -2   1   8        1.14        3.49      1.27 o 
  -1   1   8       85.39       73.76     13.35 o 
   0   1   8     1394.54     1258.85     40.87 o 
   1   1   8       80.69       74.62      6.81 o 
   2   1   8      528.16      537.08     20.24 o 
   3   1   8      226.62      232.43      8.20 o 
   4   1   8      207.67      206.24      8.01 o 
   5   1   8       46.31       33.03     18.89 o 
  -6   2   8       27.69       27.77     11.39 o 
  -5   2   8        1.02        3.02      1.88 o 
  -4   2   8      200.19      216.26     10.01 o 
  -3   2   8        7.14        6.37      1.63 o 
  -2   2   8       16.64       16.60      3.30 o 
  -1   2   8      221.67      207.11      6.60 o 
   0   2   8      680.57      693.68     26.60 o 
   1   2   8       85.81       89.05      7.95 o 
   2   2   8        1.10        1.58      1.67 o 
   3   2   8       55.22       49.21      8.56 o 
   4   2   8      125.06      115.72      7.41 o 
   5   2   8       15.69       11.01      5.04 o 
  -6   3   8      167.10      193.27     28.37 o 
  -5   3   8      354.44      394.26     13.54 o 
  -4   3   8     1081.85     1073.85     21.11 o 
  -3   3   8      180.93      181.96     10.05 o 
  -2   3   8     1253.01     1249.02     19.42 o 
  -1   3   8      761.76      734.49     28.24 o 
   0   3   8      802.16      830.02     29.25 o 
   1   3   8      632.53      615.98     13.55 o 
   2   3   8      689.45      690.42     16.29 o 
   3   3   8      375.31      381.88      9.90 o 
   4   3   8      320.51      308.59     25.54 o 
   5   3   8      104.35      106.80     17.26 o 
  -6   4   8       21.60       16.15      5.10 o 
  -5   4   8        0.66        3.19      2.65 o 
  -4   4   8        9.06       17.08      3.74 o 
  -3   4   8      271.08      256.48      9.38 o 
  -2   4   8       16.93       16.34      2.96 o 
  -1   4   8       50.06       60.73      8.53 o 
   0   4   8        4.58        8.80      2.25 o 
   1   4   8      173.47      186.55      8.05 o 
   2   4   8        1.56        5.10      3.53 o 
   3   4   8       15.42       11.33      3.32 o 
   4   4   8       64.61       45.00     22.04 o 
   5   4   8       43.85       36.00      8.02 o 
  -6   5   8        1.36        3.23      2.52 o 
  -5   5   8        9.03       15.06      4.75 o 
  -4   5   8      110.72      123.40      9.71 o 
  -3   5   8      368.89      327.80     10.60 o 
  -2   5   8       67.78       76.78     10.33 o 
  -1   5   8       47.43       43.95      7.53 o 
   0   5   8      105.76      121.37      7.67 o 
   1   5   8      159.88      171.27      6.62 o 
   2   5   8       51.92       46.35      8.35 o 
   3   5   8        8.16        6.73      2.79 o 
   4   5   8       19.56       20.08      6.77 o 
   5   5   8        1.08        3.99      3.40 o 
  -6   6   8       29.99       32.44     17.32 o 
  -5   6   8       44.62       40.98      7.21 o 
  -4   6   8       54.73       74.03     12.71 o 
  -3   6   8      138.42      140.22      7.61 o 
  -2   6   8       29.10       35.04      5.50 o 
  -1   6   8      315.34      325.27     10.48 o 
   0   6   8      223.55      206.64      6.77 o 
   1   6   8       78.60       68.92     10.24 o 
   2   6   8        0.04        3.75      2.40 o 
   3   6   8       49.21       42.26      4.72 o 
   4   6   8        4.31        4.19      3.26 o 
   5   6   8      122.83       92.43     15.53 o 
  -6   7   8      154.53      176.69     15.24 o 
  -5   7   8       93.93      104.56      8.47 o 
  -4   7   8      259.14      260.11      9.98 o 
  -3   7   8      275.61      287.84      6.93 o 
  -2   7   8       30.85       35.55      5.15 o 
  -1   7   8        2.74        4.54      2.16 o 
   0   7   8       48.77       43.19      7.85 o 
   1   7   8      536.82      536.15     12.94 o 
   2   7   8       26.91       34.34      5.10 o 
   3   7   8        7.12        9.11      3.07 o 
   4   7   8      875.45      887.36     25.21 o 
   5   7   8       30.27       29.56     14.63 o 
  -6   8   8       50.41       20.05     14.62 o 
  -5   8   8        2.86        3.92      2.09 o 
  -4   8   8      110.85      103.80     16.62 o 
  -3   8   8      135.04      113.90      5.41 o 
  -2   8   8      418.88      430.90      9.91 o 
  -1   8   8        0.36        2.02      1.86 o 
   0   8   8      877.12      897.42     19.03 o 
   1   8   8       21.21       25.37      5.53 o 
   2   8   8      101.93       89.52      9.47 o 
   3   8   8        1.51        3.72      2.22 o 
   4   8   8        4.87        6.09      3.06 o 
  -6   9   8       92.06       92.11     14.18 o 
  -5   9   8       14.99       10.08      5.28 o 
  -4   9   8       34.05       41.28      5.89 o 
  -3   9   8     1340.55     1305.58     47.68 o 
  -2   9   8      878.13      876.96     12.59 o 
  -1   9   8       14.86       15.21      2.89 o 
   0   9   8       13.28       10.10      2.67 o 
   1   9   8      566.07      540.01     15.96 o 
   2   9   8      926.55      995.27     21.38 o 
   3   9   8      123.53      155.56     12.71 o 
   4   9   8       32.16       15.19      9.19 o 
  -6  10   8       32.06       34.30      6.37 o 
  -5  10   8      224.65      239.25     21.49 o 
  -4  10   8      105.86      107.17      9.76 o 
  -3  10   8      170.67      138.60      5.22 o 
  -2  10   8       48.57       32.13      5.14 o 
  -1  10   8      139.93      139.59      5.85 o 
   0  10   8      260.31      287.36      7.22 o 
   1  10   8      196.79      190.70      8.52 o 
   2  10   8       74.02       70.51     14.82 o 
   3  10   8       14.24       10.85      4.03 o 
   4  10   8      230.46      220.80     15.47 o 
  -5  11   8      101.78      100.33     14.03 o 
  -4  11   8        6.26        3.36      2.18 o 
  -3  11   8        3.79        5.71      3.82 o 
  -2  11   8        5.65        3.50      2.30 o 
  -1  11   8        0.39        2.60      1.45 o 
   0  11   8      143.20      135.21      5.33 o 
   1  11   8      356.99      344.81     13.94 o 
   2  11   8      253.26      273.41     14.82 o 
   3  11   8        4.13        9.98      4.55 o 
   4  11   8        0.08        2.50      3.82 o 
  -5  12   8        7.90       13.95      6.39 o 
  -4  12   8        4.06        9.70      3.92 o 
  -3  12   8       85.30       66.47     13.92 o 
  -2  12   8        8.60        7.38      2.18 o 
  -1  12   8        5.54        7.02      1.57 o 
   0  12   8        1.09        4.47      1.37 o 
   1  12   8       13.90       13.00      2.95 o 
   2  12   8      253.77      262.84      9.67 o 
   3  12   8       22.22       18.51      7.50 o 
   4  12   8       21.46       20.51      7.19 o 
  -5  13   8       61.34       50.32     19.54 o 
  -4  13   8       75.32       83.55     12.32 o 
  -3  13   8      184.60      204.96     17.08 o 
  -2  13   8      542.02      557.33     21.14 o 
  -1  13   8       22.15       24.28      3.35 o 
   0  13   8      154.09      163.52      6.19 o 
   1  13   8      741.20      735.98     12.32 o 
   2  13   8      199.76      203.58     13.91 o 
   3  13   8      230.40      231.10     15.42 o 
   4  13   8       55.73       40.95     20.69 o 
  -5  14   8        0.00        4.24      4.28 o 
  -4  14   8       38.51       45.44      8.05 o 
  -3  14   8       37.90       27.44      5.50 o 
  -2  14   8       98.73       83.94      6.32 o 
  -1  14   8       44.08       47.99      4.18 o 
   0  14   8        2.89        6.53      2.69 o 
   1  14   8      120.28      117.82      9.27 o 
   2  14   8      121.64      142.45     13.35 o 
   3  14   8        9.12       16.50      5.25 o 
   4  14   8       15.75        8.48      7.99 o 
  -5  15   8        4.35        6.25      4.33 o 
  -4  15   8        3.73        6.68      5.01 o 
  -3  15   8       58.00       39.44     11.10 o 
  -2  15   8       53.02       55.67     10.17 o 
  -1  15   8      259.21      232.45      7.36 o 
   0  15   8        4.35        5.02      1.99 o 
   1  15   8      190.01      188.56      8.22 o 
   2  15   8       15.90       10.90      3.74 o 
   3  15   8        5.55        6.19      4.29 o 
  -4  16   8        9.96       12.90      6.54 o 
  -3  16   8       13.31       10.10      3.25 o 
  -2  16   8        7.11        7.44      3.13 o 
  -1  16   8       25.23       24.16      4.71 o 
   0  16   8      135.71      141.71      7.62 o 
   1  16   8       82.88       66.19      7.51 o 
   2  16   8        0.14        1.73      2.83 o 
   3  16   8      289.35      297.97     12.13 o 
  -4  17   8       46.87       52.98     19.15 o 
  -3  17   8        3.51        7.31      4.11 o 
  -2  17   8      133.59      118.50     19.27 o 
  -1  17   8      827.55      829.08     31.83 o 
   0  17   8        5.66        8.43      2.29 o 
   1  17   8      148.61      162.71     10.05 o 
   2  17   8      209.72      223.88     29.40 o 
   3  17   8       64.14       61.97      9.79 o 
  -4  18   8        2.63        4.19      3.01 o 
  -3  18   8       47.92       57.59      9.24 o 
  -2  18   8       30.19       20.86      7.29 o 
  -1  18   8       23.60       21.33      6.68 o 
   0  18   8      143.75      130.18      7.11 o 
   1  18   8        1.51        3.15      2.27 o 
   2  18   8        6.29        8.98      3.25 o 
  -3  19   8       91.09       97.04     13.86 o 
  -2  19   8      118.66      129.06      9.14 o 
  -1  19   8      247.26      273.94     14.55 o 
   0  19   8      211.67      203.36      9.26 o 
   1  19   8       15.50       16.08      4.64 o 
   2  19   8       23.90       21.60      6.71 o 
  -3  20   8       41.57       36.12      7.02 o 
  -2  20   8       24.16       18.30      5.31 o 
  -1  20   8      134.47      142.60     23.15 o 
   0  20   8      258.04      245.35      8.79 o 
   1  20   8        1.77        1.99      2.90 o 
   2  20   8      136.96      179.68     13.88 o 
  -3  21   8       19.92       29.05      8.38 o 
  -2  21   8        0.97        4.36      3.07 o 
  -1  21   8        0.25        4.82      2.82 o 
   0  21   8       19.76       14.74      4.48 o 
   1  21   8       43.54       35.00     11.09 o 
  -2  22   8       43.25       29.59     16.82 o 
  -1  22   8      180.99      174.92     10.41 o 
   0  22   8       60.02       51.16      9.18 o 
  -6   1   9      257.79      320.09     16.47 o 
  -5   1   9       26.60       28.58      4.26 o 
  -4   1   9      248.84      263.01      9.58 o 
  -3   1   9     1222.13     1269.58     24.62 o 
  -2   1   9      334.03      322.30     30.11 o 
  -1   1   9      409.63      403.70     11.94 o 
   0   1   9      248.88      231.04      9.37 o 
   1   1   9      332.40      335.62      9.05 o 
   2   1   9       67.00       70.88      7.09 o 
   3   1   9      205.48      210.50     13.80 o 
   4   1   9       28.76       25.30      6.91 o 
  -6   2   9        0.05        2.38      4.15 o 
  -5   2   9      174.64      198.29     11.50 o 
  -4   2   9      212.48      222.38      8.14 o 
  -3   2   9       74.73       57.15      5.71 o 
  -2   2   9     1334.13     1353.29     23.38 o 
  -1   2   9        8.80        6.89      2.27 o 
   0   2   9      506.29      509.90     12.06 o 
   1   2   9     1851.58     1909.16     24.15 o 
   2   2   9        0.37        2.46      1.83 o 
   3   2   9       19.79       21.23      4.63 o 
   4   2   9      330.56      348.65     18.24 o 
  -6   3   9       28.06       32.14     12.22 o 
  -5   3   9        2.20        2.86      2.31 o 
  -4   3   9       22.48       17.18      4.19 o 
  -3   3   9      109.20      109.92      6.32 o 
  -2   3   9        0.23        2.57      1.83 o 
  -1   3   9       26.09       27.22      5.54 o 
   0   3   9        7.46        7.76      2.35 o 
   1   3   9      231.22      239.33     10.06 o 
   2   3   9        1.90        4.18      1.79 o 
   3   3   9        0.00        4.38      2.37 o 
   4   3   9        8.28        5.13      4.24 o 
  -6   4   9        2.62        4.46      6.36 o 
  -5   4   9       67.04       53.23     12.31 o 
  -4   4   9      157.74      156.56      7.34 o 
  -3   4   9      761.81      842.03     21.73 o 
  -2   4   9        4.82        2.09      2.20 o 
  -1   4   9       26.04       25.50      5.16 o 
   0   4   9      863.85      848.09     18.22 o 
   1   4   9      520.75      502.74     14.75 o 
   2   4   9       13.66       12.46      3.48 o 
   3   4   9        3.33        3.62      1.76 o 
   4   4   9      136.84      121.37     22.54 o 
  -6   5   9      143.16      154.03     12.68 o 
  -5   5   9       63.15       61.99     11.44 o 
  -4   5   9      112.22      125.95      9.15 o 
  -3   5   9      741.81      744.57     20.27 o 
  -2   5   9      494.31      493.75      9.43 o 
  -1   5   9       90.29       85.64     10.53 o 
   0   5   9       14.71       20.19      3.79 o 
   1   5   9       30.55       32.98      5.06 o 
   2   5   9      344.11      375.55     11.85 o 
   3   5   9      148.32      144.84      9.22 o 
   4   5   9        0.96        5.63      3.28 o 
  -6   6   9       27.12       29.44     22.04 o 
  -5   6   9      107.55      100.23     15.78 o 
  -4   6   9       41.40       48.19      5.85 o 
  -3   6   9       68.93       64.55     10.10 o 
  -2   6   9       34.86       39.98      5.78 o 
  -1   6   9      178.81      192.19      6.32 o 
   0   6   9       67.37       70.14     10.33 o 
   1   6   9        0.86        5.49      2.38 o 
   2   6   9      114.73      116.45      8.46 o 
   3   6   9        2.34        3.07      2.46 o 
   4   6   9       66.16       53.32     23.39 o 
  -6   7   9      133.30      165.05     25.84 o 
  -5   7   9       60.17       46.01     12.48 o 
  -4   7   9        0.91        3.92      3.38 o 
  -3   7   9        0.65        3.86      2.77 o 
  -2   7   9      160.06      156.79      8.18 o 
  -1   7   9      452.06      432.83      8.69 o 
   0   7   9      128.62      128.73      5.38 o 
   1   7   9       33.16       33.06      4.76 o 
   2   7   9       48.90       51.23     11.57 o 
   3   7   9      196.85      197.72      9.33 o 
   4   7   9        0.81        6.05      4.87 o 
  -5   8   9      172.00      193.82     14.23 o 
  -4   8   9      567.28      569.41     23.16 o 
  -3   8   9       41.31       58.01     13.05 o 
  -2   8   9      931.48      967.69     21.95 o 
  -1   8   9      256.63      263.35      7.09 o 
   0   8   9      544.45      551.62     11.26 o 
   1   8   9      120.91      113.90      7.92 o 
   2   8   9       21.12       21.13      5.09 o 
   3   8   9      228.68      249.52     13.08 o 
   4   8   9      217.64      215.27     12.85 o 
  -5   9   9       69.83       54.68     22.89 o 
  -4   9   9       15.56       16.42      4.17 o 
  -3   9   9       52.58       55.59      9.99 o 
  -2   9   9        6.23        5.26      1.79 o 
  -1   9   9        7.48        5.66      1.53 o 
   0   9   9       56.02       50.74     10.19 o 
   1   9   9        0.02        3.23      2.14 o 
   2   9   9       60.42       63.82     13.09 o 
   3   9   9       77.32       69.97     10.62 o 
   4   9   9       90.13       54.57     27.25 o 
  -5  10   9       56.77       56.25      8.73 o 
  -4  10   9       20.94       20.05      3.76 o 
  -3  10   9        4.40        4.69      2.11 o 
  -2  10   9      232.30      185.71     14.86 o 
  -1  10   9       82.93       67.14      3.87 o 
   0  10   9       31.94       21.22      4.20 o 
   1  10   9      163.30      150.39      6.70 o 
   2  10   9       44.37       44.81     11.30 o 
   3  10   9      135.17      136.07     16.97 o 
   4  10   9      269.07      280.30     15.79 o 
  -5  11   9       57.28       57.97     18.08 o 
  -4  11   9       31.54       23.77      6.80 o 
  -3  11   9        3.33        3.10      1.72 o 
  -2  11   9      113.46      122.14      5.66 o 
  -1  11   9      694.15      624.35     13.68 o 
   0  11   9       28.84       32.63      4.26 o 
   1  11   9       85.17       76.26     14.82 o 
   2  11   9      680.82      705.00     24.09 o 
   3  11   9        8.10        9.61      5.93 o 
   4  11   9       44.40       25.65     19.77 o 
  -5  12   9       65.96       83.90      7.81 o 
  -4  12   9       18.95       14.25      6.42 o 
  -3  12   9       97.10       98.70      9.97 o 
  -2  12   9      781.24      794.44     13.24 o 
  -1  12   9      203.94      208.32      8.50 o 
   0  12   9        2.42        3.49      1.77 o 
   1  12   9      183.83      184.36      7.42 o 
   2  12   9       31.80       17.44      6.05 o 
   3  12   9      204.88      227.95     12.70 o 
  -5  13   9       48.48       37.78     18.01 o 
  -4  13   9       55.31       57.61     13.13 o 
  -3  13   9        3.07        2.63      2.57 o 
  -2  13   9      275.28      229.98      7.36 o 
  -1  13   9        0.07        5.02      1.92 o 
   0  13   9       32.85       36.71      6.89 o 
   1  13   9       58.87       48.87     10.90 o 
   2  13   9      269.91      268.60      9.73 o 
   3  13   9       38.05       32.46     12.98 o 
  -5  14   9      144.20      153.08     14.18 o 
  -4  14   9       70.54       62.71      9.62 o 
  -3  14   9       69.81       71.99     11.54 o 
  -2  14   9        9.92       14.45      3.37 o 
  -1  14   9       27.80       25.04      5.42 o 
   0  14   9      165.06      157.26      7.76 o 
   1  14   9       87.39       82.43      7.98 o 
   2  14   9      110.61      117.85     11.37 o 
   3  14   9       87.15      101.76     24.98 o 
  -4  15   9      198.94      213.90     13.64 o 
  -3  15   9      108.99      114.05     20.02 o 
  -2  15   9       12.30       17.41      3.46 o 
  -1  15   9      178.54      180.50      8.77 o 
   0  15   9      127.76      125.33      8.87 o 
   1  15   9       46.79       59.14      8.29 o 
   2  15   9       70.87       52.90     15.88 o 
   3  15   9       18.28       14.72      7.98 o 
  -4  16   9        6.57        2.28      2.46 o 
  -3  16   9       41.28       43.01      7.77 o 
  -2  16   9       70.93       57.62      8.31 o 
  -1  16   9       26.05       25.07      6.38 o 
   0  16   9        4.04        6.64      3.10 o 
   1  16   9        5.14        6.86      3.06 o 
   2  16   9       71.76       77.05     10.12 o 
   3  16   9        3.27        5.40      4.90 o 
  -4  17   9        3.80        9.52      4.60 o 
  -3  17   9       58.24       51.30      8.71 o 
  -2  17   9       17.93       10.53      5.34 o 
  -1  17   9       74.33       98.68     15.16 o 
   0  17   9      211.83      229.26      8.14 o 
   1  17   9        3.07        6.22      2.58 o 
   2  17   9       89.38       96.46      9.94 o 
  -3  18   9      105.84      112.14     16.91 o 
  -2  18   9      220.61      227.99     12.12 o 
  -1  18   9       24.80       23.35      5.44 o 
   0  18   9        4.02        6.07      2.47 o 
   1  18   9      407.39      417.16     11.20 o 
   2  18   9       61.41       78.04     19.77 o 
  -3  19   9       26.49       21.12      6.13 o 
  -2  19   9       39.35       37.71     15.14 o 
  -1  19   9       14.05       17.02      4.32 o 
   0  19   9      351.62      356.36      9.81 o 
   1  19   9        0.42        4.40      2.75 o 
  -2  20   9      214.58      281.10     13.50 o 
  -1  20   9        4.10        6.27      2.69 o 
   0  20   9       24.55       16.53      4.74 o 
   1  20   9      130.91      105.12     17.82 o 
  -1  21   9        0.45        5.62      2.66 o 
   0  21   9      173.59      169.64     15.25 o 
  -6   0  10       46.68       39.21     18.80 o 
  -5   0  10      181.88      186.73     27.24 o 
  -4   0  10      267.15      303.84     16.43 o 
  -3   0  10      120.52      111.06      8.92 o 
  -2   0  10        0.37        7.66      8.08 o 
  -1   0  10     2230.00     2447.05     38.11 o 
   0   0  10      833.95      830.44     37.43 o 
   1   0  10       74.00       63.49     16.19 o 
   2   0  10     2071.80     2281.44     35.11 o 
   3   0  10      263.45      287.47     12.32 o 
   4   0  10      159.35      151.15      9.35 o 
  -6   1  10       18.71       12.51      5.46 o 
  -5   1  10       43.35       42.96      7.85 o 
  -4   1  10       74.84       79.09      7.42 o 
  -3   1  10       42.49       37.48      5.73 o 
  -2   1  10     2806.05     2986.73     74.90 o 
  -1   1  10       31.03       31.83     10.38 o 
   0   1  10       10.73        8.92      3.96 o 
   1   1  10        5.16        4.72      1.69 o 
   2   1  10       25.70       30.14      7.17 o 
   3   1  10        1.64        1.44      2.98 o 
   4   1  10        5.27        5.28      2.87 o 
  -6   2  10       29.33       21.74     12.75 o 
  -5   2  10        4.99        3.52      3.92 o 
  -4   2  10       50.86       55.12      5.22 o 
  -3   2  10        0.57        3.01      2.31 o 
  -2   2  10       61.36       65.75     16.32 o 
  -1   2  10      102.62      106.77     19.04 o 
   0   2  10       78.27       72.61     11.01 o 
   1   2  10       79.47       78.85      7.52 o 
   2   2  10        2.78        4.64      2.04 o 
   3   2  10       82.72       83.10      5.73 o 
   4   2  10       27.40       29.09      9.01 o 
  -5   3  10       86.37       97.57      9.95 o 
  -4   3  10      150.16      145.25      6.47 o 
  -3   3  10       30.54       23.29      6.28 o 
  -2   3  10      656.05      610.69     20.61 o 
  -1   3  10      337.41      309.64     10.18 o 
   0   3  10        0.41        3.03      1.44 o 
   1   3  10       30.86       17.79      3.25 o 
   2   3  10       12.79       15.28      4.26 o 
   3   3  10       20.24       20.41      5.68 o 
   4   3  10        0.86        4.88      3.49 o 
  -5   4  10        0.57        1.97      1.96 o 
  -4   4  10       90.94       91.31      8.31 o 
  -3   4  10      314.66      348.08     11.39 o 
  -2   4  10      115.39      120.73      7.55 o 
  -1   4  10      384.54      326.93     21.02 o 
   0   4  10      379.85      386.56     12.44 o 
   1   4  10      273.92      289.87     10.48 o 
   2   4  10      289.92      323.63     20.09 o 
   3   4  10      172.75      195.81      9.93 o 
   4   4  10       63.74       44.82     24.30 o 
  -5   5  10        0.57        6.48      4.34 o 
  -4   5  10       49.18       44.94      6.25 o 
  -3   5  10        3.58        5.12      2.87 o 
  -2   5  10      103.87       92.59      4.70 o 
  -1   5  10        2.18        3.23      1.86 o 
   0   5  10      149.83      141.69      7.78 o 
   1   5  10        3.14        4.39      2.34 o 
   2   5  10      142.94      161.85      8.63 o 
   3   5  10       24.08       24.67      8.72 o 
   4   5  10        5.86        6.19      3.72 o 
  -5   6  10      177.17      199.38     12.28 o 
  -4   6  10      325.58      361.40     18.45 o 
  -3   6  10       89.65       91.72      6.72 o 
  -2   6  10       71.89       70.44      9.85 o 
  -1   6  10      687.50      698.42     23.06 o 
   0   6  10      362.53      346.58     10.16 o 
   1   6  10      219.81      203.23      7.27 o 
   2   6  10      197.51      190.71      9.43 o 
   3   6  10       12.37       15.59      5.30 o 
   4   6  10      189.27      206.74     19.83 o 
  -5   7  10        0.41        3.66      2.87 o 
  -4   7  10        0.00        3.57      2.38 o 
  -3   7  10       16.78       16.54      5.00 o 
  -2   7  10        7.06        8.26      1.88 o 
  -1   7  10       32.62       35.91      6.49 o 
   0   7  10       23.92       20.60      4.82 o 
   1   7  10      122.16      121.12      6.75 o 
   2   7  10        5.35        3.77      1.83 o 
   3   7  10       68.69       65.24     16.21 o 
   4   7  10       12.11       10.64      4.58 o 
  -5   8  10        4.39        6.98      2.86 o 
  -4   8  10       21.43       16.99      6.09 o 
  -3   8  10        0.53        3.37      2.02 o 
  -2   8  10      125.47      138.38      9.37 o 
  -1   8  10      162.88      144.55      7.80 o 
   0   8  10       71.53       60.30     12.53 o 
   1   8  10       30.30       19.10      5.94 o 
   2   8  10       44.85       57.04     10.76 o 
   3   8  10       13.63       13.61      4.91 o 
  -5   9  10        4.47        5.84      2.54 o 
  -4   9  10        1.58        5.27      3.29 o 
  -3   9  10        6.54        5.54      2.84 o 
  -2   9  10       34.13       26.45      4.25 o 
  -1   9  10       46.16       54.31      6.49 o 
   0   9  10        2.40        3.89      2.40 o 
   1   9  10       23.03       21.42      5.08 o 
   2   9  10      160.15      135.53      9.81 o 
   3   9  10      443.24      447.61     18.27 o 
  -5  10  10       10.54       14.96      5.85 o 
  -4  10  10      347.44      357.57     14.06 o 
  -3  10  10      828.36      854.90     28.51 o 
  -2  10  10       37.33       44.00      5.32 o 
  -1  10  10       64.11       72.95      7.50 o 
   0  10  10      338.39      335.63      8.58 o 
   1  10  10      659.64      714.46     20.78 o 
   2  10  10      198.44      206.01      9.55 o 
   3  10  10       70.92       53.02     21.80 o 
  -5  11  10       13.58       15.90      4.64 o 
  -4  11  10      147.51      143.88     11.45 o 
  -3  11  10        2.68        3.52      3.48 o 
  -2  11  10        2.89        4.25      1.96 o 
  -1  11  10      341.90      323.06     10.59 o 
   0  11  10       24.85       22.86      5.49 o 
   1  11  10       12.06       13.50      4.82 o 
   2  11  10      140.06      140.82     12.45 o 
   3  11  10       49.08       58.65     21.01 o 
  -5  12  10       65.02       31.34     31.46 o 
  -4  12  10       95.68       76.73     14.65 o 
  -3  12  10      102.81      109.41     13.38 o 
  -2  12  10       75.56       65.82     12.20 o 
  -1  12  10       24.96       25.27      6.21 o 
   0  12  10      301.76      295.49      8.84 o 
   1  12  10       71.03       59.60     16.68 o 
   2  12  10        9.60        9.29      4.02 o 
   3  12  10       87.42       85.12     15.24 o 
  -4  13  10        1.34        2.10      3.98 o 
  -3  13  10       60.98       50.08     11.51 o 
  -2  13  10       20.88       15.89      4.08 o 
  -1  13  10       78.61       69.52      6.17 o 
   0  13  10       15.16       12.98      3.60 o 
   1  13  10       81.07       79.44      6.76 o 
   2  13  10      142.70      138.12     13.40 o 
   3  13  10        2.00        4.16      4.90 o 
  -4  14  10        1.70        3.26      4.07 o 
  -3  14  10       20.20       10.42      4.93 o 
  -2  14  10       60.68       62.06      7.75 o 
  -1  14  10      111.07      110.08      6.80 o 
   0  14  10      101.48       96.29      6.93 o 
   1  14  10       29.73       30.44      7.15 o 
   2  14  10      172.12      204.49     11.45 o 
  -4  15  10       28.08       27.25      5.25 o 
  -3  15  10       57.66       42.98     12.29 o 
  -2  15  10       25.83       23.49      7.04 o 
  -1  15  10       13.41        6.53      2.44 o 
   0  15  10       11.77       16.99      3.67 o 
   1  15  10       33.15       27.82      8.58 o 
   2  15  10        8.41        8.69      3.66 o 
  -3  16  10      176.37      177.33     13.20 o 
  -2  16  10      234.48      247.14      8.80 o 
  -1  16  10      272.65      274.53     14.61 o 
   0  16  10       39.72       34.44      9.50 o 
   1  16  10      151.96      160.26     11.44 o 
   2  16  10      252.17      286.36     21.84 o 
  -3  17  10       48.05       37.57     16.49 o 
  -2  17  10       10.20       10.80      3.84 o 
  -1  17  10        0.05        2.82      1.99 o 
   0  17  10      182.39      185.47     12.15 o 
   1  17  10       50.14       36.72     13.98 o 
  -3  18  10       14.36       13.14      4.44 o 
  -2  18  10        3.61        3.68      3.26 o 
  -1  18  10       16.89       19.47      6.77 o 
   0  18  10       12.97       12.43      4.54 o 
   1  18  10       31.71       20.55      8.50 o 
  -2  19  10       15.64       15.27      6.61 o 
  -1  19  10       28.82       23.92      7.40 o 
   0  19  10      270.16      300.88     18.96 o 
  -5   1  11        4.31        3.70      1.81 o 
  -4   1  11        0.79        2.67      2.37 o 
  -3   1  11       74.52       83.82      8.65 o 
  -2   1  11      115.60      118.38     11.56 o 
  -1   1  11      589.72      582.35     19.24 o 
   0   1  11       81.37       76.67     20.83 o 
   1   1  11      136.79      130.46     20.79 o 
   2   1  11       20.31       15.08      3.56 o 
   3   1  11       15.17        9.89      3.97 o 
  -5   2  11       10.39        6.31      3.15 o 
  -4   2  11       82.09       79.66      8.19 o 
  -3   2  11       90.86       93.11      6.66 o 
  -2   2  11        7.80        5.72      4.72 o 
  -1   2  11      348.10      364.74     36.05 o 
   0   2  11      544.50      515.77     18.28 o 
   1   2  11      510.09      493.52     26.09 o 
   2   2  11       65.96       61.39      9.90 o 
   3   2  11      347.48      376.08     12.19 o 
  -5   3  11        0.84        3.31      3.51 o 
  -4   3  11       10.06       10.73      3.49 o 
  -3   3  11        4.11        4.32      2.66 o 
  -2   3  11      306.33      291.25     10.30 o 
  -1   3  11      131.32      135.24     12.58 o 
   0   3  11        6.49        7.61      2.64 o 
   1   3  11        0.00        3.33      2.35 o 
   2   3  11        7.20        9.19      3.06 o 
   3   3  11      125.00      121.63     11.69 o 
  -5   4  11       56.03       61.44      6.03 o 
  -4   4  11       20.38       13.37      5.05 o 
  -3   4  11       92.37       93.53      6.73 o 
  -2   4  11      189.31      191.46      8.78 o 
  -1   4  11       88.57       81.45     20.93 o 
   0   4  11      143.30      131.82     14.38 o 
   1   4  11      152.74      140.79      8.31 o 
   2   4  11       56.97       54.67      6.89 o 
   3   4  11       97.77      111.82     17.83 o 
  -5   5  11       86.51       94.41     11.41 o 
  -4   5  11      108.35      105.28      9.32 o 
  -3   5  11      178.85      181.49     10.47 o 
  -2   5  11        1.73        6.09      3.36 o 
  -1   5  11        0.08        3.34      3.23 o 
   0   5  11      295.08      288.92     10.16 o 
   1   5  11       32.50       28.34      6.67 o 
   2   5  11       19.53       17.24      6.32 o 
   3   5  11        0.35        3.52      2.62 o 
  -5   6  11       82.80       82.27     11.24 o 
  -4   6  11      111.67      114.23     12.56 o 
  -3   6  11        0.57        5.26      2.84 o 
  -2   6  11       40.07       47.76      8.43 o 
  -1   6  11       13.11        7.89      2.86 o 
   0   6  11      182.54      174.70      8.35 o 
   1   6  11      156.45      163.98     10.69 o 
   2   6  11        1.38        4.60      2.84 o 
   3   6  11       45.61       31.68     11.46 o 
  -5   7  11       14.16       17.05      5.56 o 
  -4   7  11       87.93       71.38     13.96 o 
  -3   7  11       67.39       82.70     13.47 o 
  -2   7  11        0.05        3.80      3.50 o 
  -1   7  11       75.74       67.83     10.41 o 
   0   7  11       89.25       83.76     14.22 o 
   1   7  11       95.68       82.98     20.28 o 
   2   7  11       15.15       18.05      4.71 o 
   3   7  11       84.97       65.77     10.45 o 
  -5   8  11      222.40      236.47     15.43 o 
  -4   8  11       21.15       25.81      5.24 o 
  -3   8  11      210.98      222.68      9.66 o 
  -2   8  11      235.39      275.06     19.63 o 
  -1   8  11      214.27      206.98      8.12 o 
   0   8  11        0.18        4.16      2.39 o 
   1   8  11       76.63       68.82     12.83 o 
   2   8  11      185.55      189.05     10.36 o 
   3   8  11      157.02      149.59     16.46 o 
  -5   9  11       47.73       39.23     15.04 o 
  -4   9  11       86.03       95.85     10.19 o 
  -3   9  11       60.85       54.09     12.24 o 
  -2   9  11      308.38      283.16     14.03 o 
  -1   9  11        1.17        5.45      1.98 o 
   0   9  11      230.76      238.11      9.57 o 
   1   9  11        2.87        5.11      2.28 o 
   2   9  11       17.97       16.89      5.02 o 
   3   9  11      157.20      141.67     19.95 o 
  -4  10  11        5.27        6.30      2.28 o 
  -3  10  11        0.41        3.35      1.98 o 
  -2  10  11      283.09      263.22     11.86 o 
  -1  10  11       31.75       30.05      4.62 o 
   0  10  11        1.32        3.81      2.05 o 
   1  10  11        6.46        7.44      3.05 o 
   2  10  11      228.05      214.16      9.72 o 
   3  10  11       33.10       25.49     13.38 o 
  -4  11  11       55.06       29.93     11.86 o 
  -3  11  11      129.15      155.88     26.96 o 
  -2  11  11       43.13       37.41      8.22 o 
  -1  11  11       31.58       35.00      6.60 o 
   0  11  11      123.19      115.47      7.63 o 
   1  11  11      177.91      174.36      8.38 o 
   2  11  11       10.09        9.02      4.19 o 
  -4  12  11       65.27       81.52     20.02 o 
  -3  12  11       46.11       50.47     19.19 o 
  -2  12  11      220.99      205.38      7.00 o 
  -1  12  11       70.48       79.80     10.39 o 
   0  12  11       10.37       11.50      2.56 o 
   1  12  11       17.35       13.78      8.53 o 
   2  12  11      199.92      188.23     15.63 o 
  -4  13  11       15.71       11.52      4.47 o 
  -3  13  11        3.27        7.77      4.38 o 
  -2  13  11      104.93       79.18     14.53 o 
  -1  13  11       46.74       42.85      5.84 o 
   0  13  11       52.19       39.17     12.83 o 
   1  13  11       24.53       22.01      4.90 o 
   2  13  11        1.00        4.60      2.67 o 
  -3  14  11      203.12      218.25     21.18 o 
  -2  14  11      221.09      223.04     18.49 o 
  -1  14  11       79.52       86.65      7.38 o 
   0  14  11      106.39       89.03     20.45 o 
   1  14  11      239.81      234.08      9.17 o 
   2  14  11       39.00       26.89      7.19 o 
  -3  15  11        9.03       10.77      5.40 o 
  -2  15  11       13.43       14.00      4.66 o 
  -1  15  11       17.19       13.91      4.94 o 
   0  15  11       53.92       45.65      8.00 o 
   1  15  11      100.89      103.49      9.16 o 
  -3  16  11        1.41        3.63      3.10 o 
  -2  16  11        5.23        5.94      2.31 o 
  -1  16  11        0.88        5.09      3.31 o 
   0  16  11       13.14       14.12      6.53 o 
   1  16  11       97.65      103.32     12.15 o 
  -2  17  11      140.27      146.99     16.54 o 
  -1  17  11       23.22       14.99      6.74 o 
   0  17  11       95.98       99.10     15.97 o 
  -1  18  11       22.70       19.50      6.34 o 
  -5   0  12        0.21        5.76      7.55 o 
  -4   0  12        0.58        4.85      3.15 o 
  -3   0  12      274.62      274.93     14.79 o 
  -2   0  12      505.83      479.90     26.14 o 
  -1   0  12      682.97      778.78     38.02 o 
   0   0  12       65.27       50.20     31.99 o 
   1   0  12      195.70      206.43     14.17 o 
   2   0  12      182.43      179.74     12.70 o 
   3   0  12       24.16       14.51      7.53 o 
  -5   1  12       99.11      108.16     13.08 o 
  -4   1  12       27.87       15.54      5.42 o 
  -3   1  12       40.00       33.52     10.34 o 
  -2   1  12       55.61       49.98     17.69 o 
  -1   1  12       21.84       23.07     10.93 o 
   0   1  12        3.01        2.09      3.88 o 
   1   1  12      129.02      134.35      9.85 o 
   2   1  12      184.11      194.82      8.98 o 
   3   1  12       33.54       21.39      5.92 o 
  -5   2  12        0.13        2.46      2.81 o 
  -4   2  12       53.07       54.81      6.65 o 
  -3   2  12        0.01        1.84      2.37 o 
  -2   2  12        3.89        3.46      2.62 o 
  -1   2  12      106.99      111.36     10.72 o 
   0   2  12      245.38      251.05     19.09 o 
   1   2  12        9.70        9.37      3.14 o 
   2   2  12      126.70      125.57     16.20 o 
   3   2  12       30.20       26.11      7.60 o 
  -5   3  12       45.01       42.42     11.00 o 
  -4   3  12      231.58      258.17      9.03 o 
  -3   3  12      145.65      140.27      9.63 o 
  -2   3  12      140.07      142.06     11.08 o 
  -1   3  12      632.65      716.47     38.71 o 
   0   3  12      123.39      116.56     10.05 o 
   1   3  12      117.24      120.00     10.60 o 
   2   3  12      358.99      346.16     16.22 o 
   3   3  12       38.95       33.98     13.21 o 
  -5   4  12       44.71       31.28     25.01 o 
  -4   4  12        3.21        4.59      2.25 o 
  -3   4  12      146.93      130.50      7.45 o 
  -2   4  12       87.35       82.19     23.99 o 
  -1   4  12        0.19        3.65      3.07 o 
   0   4  12        7.89        7.51      4.02 o 
   1   4  12       12.66       11.56      4.11 o 
   2   4  12      109.23       86.95     11.38 o 
  -4   5  12        0.02        3.33      2.10 o 
  -3   5  12        0.00        2.12      2.45 o 
  -2   5  12       81.32       85.86     11.16 o 
  -1   5  12       33.95       43.15     12.23 o 
   0   5  12        9.87       15.15      4.13 o 
   1   5  12       12.07       11.45      4.63 o 
   2   5  12        5.80        8.84      3.93 o 
  -4   6  12       55.22       52.10     17.10 o 
  -3   6  12        2.35        1.33      2.59 o 
  -2   6  12        2.24        4.72      2.31 o 
  -1   6  12        6.23        7.09      3.26 o 
   0   6  12        3.41        8.77      4.35 o 
   1   6  12        0.93        3.53      1.61 o 
   2   6  12       16.40       10.27      4.28 o 
  -4   7  12      271.13      292.78     11.13 o 
  -3   7  12      487.26      570.12     21.21 o 
  -2   7  12      376.70      389.28     11.44 o 
  -1   7  12      210.81      214.35     12.49 o 
   0   7  12        4.57        8.27      3.43 o 
   1   7  12      427.38      467.51     15.29 o 
   2   7  12      108.18      101.26     10.04 o 
  -4   8  12      114.10      138.39     14.78 o 
  -3   8  12        0.73        4.58      2.81 o 
  -2   8  12       15.52       16.13      4.74 o 
  -1   8  12        3.88        6.27      3.06 o 
   0   8  12        1.40        5.13      3.41 o 
   1   8  12       62.48       49.20     14.14 o 
   2   8  12        2.97        5.47      3.30 o 
  -4   9  12      194.02      216.26      9.86 o 
  -3   9  12       97.08       84.20     12.24 o 
  -2   9  12       79.61       77.07     20.83 o 
  -1   9  12       89.02       82.16     16.92 o 
   0   9  12      118.92      132.43      9.27 o 
   1   9  12      106.94       98.98     15.30 o 
   2   9  12       47.95       44.18     10.38 o 
  -4  10  12       80.84       76.73     15.40 o 
  -3  10  12        7.81        4.97      3.86 o 
  -2  10  12        3.98        6.71      2.49 o 
  -1  10  12        0.02        4.68      2.64 o 
   0  10  12      112.62      118.18     11.01 o 
   1  10  12        6.50        5.92      4.37 o 
   2  10  12       12.61       10.15      4.53 o 
  -3  11  12        0.11        4.99      4.18 o 
  -2  11  12       10.42       11.56      3.72 o 
  -1  11  12      294.35      294.97     11.69 o 
   0  11  12       38.18       34.22     11.52 o 
   1  11  12        5.34        8.89      3.98 o 
  -3  12  12       36.27       33.99      7.96 o 
  -2  12  12        9.75        9.46      3.91 o 
  -1  12  12      201.43      208.40     12.49 o 
   0  12  12       73.54       67.88      8.25 o 
   1  12  12       27.39       23.82      6.21 o 
  -3  13  12      281.06      283.51     26.32 o 
  -2  13  12      102.10      112.13     18.04 o 
  -1  13  12      217.60      199.55     12.28 o 
   0  13  12      164.76      182.04     10.70 o 
   1  13  12      179.95      188.05     11.37 o 
  -2  14  12        2.90        1.71      2.27 o 
  -1  14  12       42.54       26.58      9.50 o 
   0  14  12       45.54       38.42     10.95 o 
  -2  15  12      113.15       96.95     15.27 o 
  -1  15  12        0.67        2.46      1.99 o 
   0  15  12        9.03        5.77      3.61 o 
  -4   1  13        9.87        9.40      3.77 o 
  -3   1  13      309.87      322.33     11.83 o 
  -2   1  13      218.10      208.88     11.20 o 
  -1   1  13       60.04       57.95     20.17 o 
   0   1  13       58.41       51.60     15.28 o 
   1   1  13       19.91       20.61      6.80 o 
   2   1  13      124.83      134.54     12.49 o 
  -4   2  13        2.01        2.45      1.62 o 
  -3   2  13       38.28       39.31      8.54 o 
  -2   2  13        0.51        3.46      4.55 o 
  -1   2  13      126.26      126.41     16.98 o 
   0   2  13      146.75      142.42     17.58 o 
   1   2  13        2.95        2.81      2.08 o 
   2   2  13       18.66       14.49      6.73 o 
  -4   3  13       30.30       19.85      7.95 o 
  -3   3  13        0.15        3.49      2.46 o 
  -2   3  13       51.79       54.64     18.29 o 
  -1   3  13      299.10      312.93     14.45 o 
   0   3  13        1.00        1.28      3.54 o 
   1   3  13        7.51       11.30      5.95 o 
   2   3  13       43.20       33.57     13.68 o 
  -4   4  13        2.97        4.01      2.04 o 
  -3   4  13        3.35        6.19      3.17 o 
  -2   4  13       55.57       56.77     19.75 o 
  -1   4  13      134.90      152.61     12.88 o 
   0   4  13       40.74       31.14      9.47 o 
   1   4  13        0.87        3.50      2.70 o 
   2   4  13        4.70        3.82      3.01 o 
  -4   5  13       11.49       13.80      4.30 o 
  -3   5  13      355.31      398.10     16.31 o 
  -2   5  13      420.33      450.42     23.44 o 
  -1   5  13        7.66        9.28      4.22 o 
   0   5  13      645.54      664.97     19.26 o 
   1   5  13        6.43        6.05      2.59 o 
  -4   6  13        0.61        4.34      2.65 o 
  -3   6  13       12.93       14.50      6.91 o 
  -2   6  13       14.81       17.21      6.32 o 
  -1   6  13       20.69       26.22     10.48 o 
   0   6  13       75.27       53.19     17.70 o 
   1   6  13        4.14        2.82      2.88 o 
  -3   7  13      309.14      351.99     11.14 o 
  -2   7  13       39.56       29.81      6.82 o 
  -1   7  13        0.44        2.42      2.58 o 
   0   7  13      130.62      135.63     14.53 o 
   1   7  13       98.71       94.49     12.01 o 
  -3   8  13        0.01       -0.48      5.38 o 
  -2   8  13        0.00        2.76      3.14 o 
  -1   8  13      104.10       87.54     23.72 o 
   0   8  13       83.15       64.52     20.38 o 
   1   8  13        1.50        4.99      2.78 o 
  -3   9  13      162.51      182.65     13.80 o 
  -2   9  13       49.65       55.52      7.71 o 
  -1   9  13      235.83      234.24     10.28 o 
   0   9  13      224.63      244.68     12.68 o 
   1   9  13       42.01       29.16     13.29 o 
  -3  10  13        1.14        3.03      3.05 o 
  -2  10  13        7.00        5.28      4.13 o 
  -1  10  13       36.62       28.26      7.09 o 
   0  10  13        2.25        2.93      2.92 o 
   1  10  13        5.50        8.20      3.62 o 
  -2  11  13      306.32      304.83     14.06 o 
  -1  11  13       39.36       36.20     11.05 o 
   0  11  13      109.74      121.77     14.94 o 
  -2  12  13        0.82        3.61      2.00 o 
  -1  12  13       26.55       20.99      5.49 o 
   0  12  13       48.75       46.90     10.33 o 
  -3   0  14        5.86        3.92      4.73 o 
  -2   0  14      195.98      207.14     14.62 o 
  -1   0  14      132.14      185.81     15.89 o 
   0   0  14       31.86       21.80     19.13 o 
   1   0  14       31.50       17.38     18.33 o 
  -3   1  14        4.09        4.04      2.20 o 
  -2   1  14       15.63       12.91      6.57 o 
  -1   1  14        1.10        3.90      4.63 o 
   0   1  14      115.81       93.04     27.72 o 
   1   1  14       53.18       46.07     18.48 o 
  -3   2  14       31.25       22.51      8.00 o 
  -2   2  14       68.84       67.80     16.35 o 
  -1   2  14       58.72       47.34     18.99 o 
   0   2  14       69.99       72.92      9.51 o 
  -3   3  14       66.97       55.86     19.55 o 
  -2   3  14      141.76      157.68      9.95 o 
  -1   3  14        5.02        4.81      2.90 o 
   0   3  14        1.58        6.58      4.88 o 
  -3   4  14       41.33       33.94      9.51 o 
  -2   4  14       20.04       20.54      9.48 o 
  -1   4  14       36.88       39.10     13.74 o 
   0   4  14       49.84       60.45     11.12 o 
  -3   5  14       12.56       13.67      7.25 o 
  -2   5  14      119.39      124.97     15.63 o 
  -1   5  14        0.59        3.59      3.53 o 
   0   5  14      344.94      362.25     27.65 o 
  -2   6  14      183.98      211.26     14.58 o 
  -1   6  14       61.22       73.70      9.62 o 
   0   6  14       30.02       19.37     10.72 o 
  -2   7  14      110.76      124.73     13.77 o 
  -1   7  14      187.12      199.00     16.99 o 
   0   7  14        1.25        6.72      4.26 o 
  -1   8  14        2.18        7.05      3.85 o 
                                                 
